# Supplementary material for: How does fintech affect bank efficiency in Taiwan?
Source: PLoS One. 2023 Aug 7;18(8):e0289629. doi: 10.1371/journal.pone.0289629 (PMC10406230; doi:10.1371/journal.pone.0289629)
Supplement: S1 Data — (XLSX) [file pone.0289629.s001.xlsx]

## Sheet: Cost function
Year	Name	Loans	Deposits	Value of transaction for ATM	Salary	Interest expense	Physical capital expense	Price of wage	Price of physical capital	Price of funds		Data Envelopment Analysis(DEA)_ Basic model	Cost efficiency	Allocative efficiency	technology efficiency	Data Envelopment Analysis(DEA)_ Fintech model	Cost efficiency	Allocative efficiency	technology efficiency	Distribution Free Approach (DFA)	XEFF_Basic model	XEFF_ Fintech model	Stochastic frontier Approach (SFA)	Inefficiency_Basic model	Inefficiency_Fintech model
2007	First Bank	1071171454	1260175302	293335	7844592	26631341	6355526	1106.9	0.269279	0.021133			0.953	0.674	0.642		1	0.668	0.668		0.593295	0.920549		0.395602	0.273901
2008	First Bank	1160541587	1384753557	289972	8175856	26098574	6262806	1135.22	0.269889	0.0188471			1	0.642	0.642		1	0.642	0.642		0.603097	0.920603		0.980817	0.861739
2009	First Bank	1106878896	1531486905	301597	7945231	13093840	6113201	1107.97	0.267678	0.00854976			0.992	0.62	0.615		0.992	0.62	0.615		0.748086	0.917911		0.510747	0.382735
2010	First Bank	1258380906	1593397882	345715	8332408	10099227	6116850	1160.83	0.267433	0.00633817			1	0.676	0.676		1	0.729	0.729		0.628773	0.918847		0.393279	0.285781
2011	First Bank	1357301432	1614392498	369490	9002254	12408308	6710876	1236.74	0.262607	0.00768605			1	0.629	0.629		1	0.709	0.709		0.587066	0.921442		0.274043	0.187202
2012	First Bank	1436682439	1623901270	376801	11546411	11537353	5258978	1586.26	0.191009	0.00710471			1	0.513	0.513		1	0.594	0.594		0.587399	0.922272		0.768558	0.632293
2013	First Bank	1431260245	1734623649	392423	11405017	11994966	5275369	1533.34	0.190271	0.00691503			1	0.653	0.653		1	0.68	0.68		0.632215	0.923393		0.718539	0.585084
2014	First Bank	1497006908	1826398350	413781	12196700	14406492	6088196	1616.96	0.221009	0.00788792			0.977	0.641	0.626		0.986	0.689	0.68		0.498788	0.92488		0.874815	0.649204
2015	First Bank	1480108873	1949300514	423295	12620548	13905978	6745224	1643.73	0.249911	0.00713383			0.992	0.591	0.586		1	0.629	0.629		0.635113	0.924871		0.378364	0.247924
2016	First Bank	1544205607	1975466701	414530	12580077	12639626	6751980	1655.93	0.252813	0.0063983			0.982	0.658	0.647		0.982	0.674	0.662		0.574679	0.925002		0.36246	0.268187
2017	First Bank	1580079849	2019708298	422428	12103384	13808263	6714219	1585.04	0.251786	0.00683676			1	0.589	0.589		1	0.638	0.638		0.999665	0.925783		0.452319	0.31574
2018	First Bank	1695769851	2180091785	435582	13154063	18714564	7078988	1671.63	0.266965	0.0085843			0.998	0.585	0.583		1	0.608	0.608		0.601852	0.925314		0.539369	0.357198
2019	First Bank	1764670377	2404323978	453456	13812334	23771254	7440234	1688.76	0.286797	0.00988688			0.93	0.645	0.6		0.935	0.642	0.6		0.895554	0.925063		0.392052	0.277437
2020	First Bank	1905692247	2712299855	456217	14167000	15368160	7602507	1674.39	0.28531	0.0056661			0.935	0.622	0.582		0.946	0.615	0.582		0.644164	0.923709		0.325722	0.214378
2007	COTA Bank	80400663	93632443	15398	717756	1694362	623168	615.044	0.297225	0.0180959			0.352	0.406	0.143		0.942	0.022	0.021		0.882965	0.974264		0.838627	0.650765
2008	COTA Bank	78388068	97447764	15202	850870	1880134	598714	743.118	0.44559	0.0192938			0.914	0.678	0.62		0.914	0.678	0.62		0.602507	0.975855		0.925196	0.722995
2009	COTA Bank	75527272	100845036	14653	731859	1068460	551458	665.932	0.421774	0.0105951			0.897	0.733	0.658		0.897	0.733	0.658		0.673487	0.973604		0.917515	0.727318
2010	COTA Bank	84784456	106736376	15709	799695	795308	550857	738.407	0.494973	0.00745114			0.964	0.74	0.713		0.964	0.74	0.713		0.253001	0.974484		0.567557	0.429086
2011	COTA Bank	82215491	113115725	15608	848653	995284	609178	753.02	0.510523	0.00879881			0.941	0.59	0.556		0.941	0.594	0.559		0.669194	0.977393		0.968439	0.947187
2012	COTA Bank	87964356	117510391	15174	959451	1044144	629717	851.332	0.463525	0.00888555			0.849	0.691	0.587		0.849	0.7	0.594		0.524534	0.977548		0.348386	0.23566
2013	COTA Bank	96230478	121910933	15412	1141633	1065136	447661	1012.98	0.328024	0.008737			0.954	0.608	0.579		0.954	0.609	0.581		0.635587	0.978898		0.466912	0.452178
2014	COTA Bank	100969801	129389480	15417	1255164	1097041	512738	1101.02	0.377216	0.0084786			0.973	0.52	0.506		0.973	0.52	0.506		0.495962	0.980425		0.583923	0.389808
2015	COTA Bank	104728135	134979877	15773	1321169	1140481	599539	1156.89	0.451028	0.00844927			0.95	0.546	0.518		0.95	0.547	0.52		0.633141	0.980302		0.983785	0.969977
2016	COTA Bank	111725677	139736041	15891	1297536	1012506	565739	1157.48	0.427982	0.00724585			0.988	0.496	0.49		0.988	0.496	0.49		0.576126	0.979852		0.376258	0.229591
2017	COTA Bank	114538216	144335490	16470	1353753	991327	596443	1172.08	0.445484	0.00686821			1	0.509	0.509		1	0.509	0.509		0.573142	0.980447		0.855874	0.581026
2018	COTA Bank	114714150	149603103	16854	1321986	1003973	583524	1176.14	0.444756	0.00671091			1	0.524	0.524		1	0.524	0.524		0.522985	0.980639		0.603424	0.445702
2019	COTA Bank	111195714	153750583	16643	1333880	1066598	587027	1190.96	0.459006	0.0069372			1	0.527	0.527		1	0.527	0.527		0.453512	0.981656		0.991673	0.990266
2020	COTA Bank	119450148	162239977	15798	1303861	886866	552597	1175.71	0.436097	0.00546638			1	0.529	0.529		1	0.529	0.529		0.622112	0.98086		0.415754	0.277097
2007	Shanghai Commercial and Savings Bank	472822164	758335948	164474	3936435	22897666	4776651	1736.41	0.404745	0.0301946			0.64	1	0.64		0.67	0.018	0.012		0.558768	0.932893		0.494832	0.32679
2008	Shanghai Commercial and Savings Bank	534750635	845050463	78237	3738816	16835930	4784661	1624.87	0.359806	0.019923			0.949	0.825	0.783		0.949	0.825	0.783		0.610877	0.934372		0.334588	0.220883
2009	Shanghai Commercial and Savings Bank	528229959	864842363	84105	4827401	6402045	5051760	2171.57	0.37815	0.00740256			0.986	0.58	0.572		0.986	0.58	0.572		0.72134	0.932643		0.805119	0.571227
2010	Shanghai Commercial and Savings Bank	586530952	895698818	84658	3556831	4518006	5113782	864.147	0.405686	0.00504411			1	0.829	0.829		1	0.829	0.829		0.68567	0.932067		0.651581	0.366499
2011	Shanghai Commercial and Savings Bank	636418527	1028377697	85116	4920990	6809860	5493972	1176.43	0.301906	0.00662194			1	0.669	0.669		1	0.669	0.669		0.402318	0.934054		0.393188	0.26721
2012	Shanghai Commercial and Savings Bank	656688212	1079106614	82867	3959924	9170534	5349592	946.671	0.267715	0.00849827			1	0.869	0.869		1	0.869	0.869		0.46678	0.933802		0.982759	0.908882
2013	Shanghai Commercial and Savings Bank	775609470	1179265585	82750	4183428	9775009	5945661	1000.1	0.273785	0.00828906			1	0.985	0.985		1	0.985	0.985		0.408839	0.933958		0.506342	0.403376
2014	Shanghai Commercial and Savings Bank	851128367	1266845785	82106	4358033	11228454	6434436	1006.24	0.276718	0.00886332			1	1	1		1	1	1		0.488114	0.935081		0.378017	0.274165
2015	Shanghai Commercial and Savings Bank	847606449	1343639313	75053	4733109	11501203	7207529	1063.14	0.301387	0.00855974			1	0.911	0.911		1	0.911	0.911		0.399024	0.935442		0.268768	0.190049
2016	Shanghai Commercial and Savings Bank	849330659	1354361910	75793	6228393	9808954	6320574	1476.97	0.283622	0.00724249			0.977	0.737	0.72		0.977	0.737	0.72		0.413674	0.936449		0.747521	0.586566
2017	Shanghai Commercial and Savings Bank	926652676	1403780604	72653	6752878	10547675	5970253	1582.95	0.280397	0.00751376			0.931	0.738	0.687		0.931	0.738	0.687		0.470139	0.93712		0.810066	0.562093
2018	Shanghai Commercial and Savings Bank	1029803185	1520625615	71094	7321529	14879053	13502972	1053.76	0.62686	0.00978482			0.82	0.837	0.686		0.82	0.837	0.686		0.368767	0.935135		0.871751	0.64539
2019	Shanghai Commercial and Savings Bank	1112129414	1655067703	69119	7938066	20968852	15412708	1142.5	0.72636	0.0126695			0.72	0.977	0.704		0.72	0.977	0.704		0.417722	0.935072		0.375587	0.237666
2020	Shanghai Commercial and Savings Bank	1136430305	1685896814	91006	8606520	15598447	14606093	1238.7	0.7079	0.00925231			0.619	0.967	0.599		0.619	0.967	0.599		0.45024	0.934413		0.388499	0.281124
2007	Land Bank	1435707088	1528114558	377222	6654544	33310296	6464642	1150.91	0.140567	0.0217983			1	1	1		1	0.871	0.871		1	0.91667		0.475261	0.312823
2008	Land Bank	1548387015	1649490649	286971	6704579	37521100	6296544	1153.38	0.272935	0.0227471			1	1	1		1	1	1		0.430475	0.917402		0.522252	0.327309
2009	Land Bank	1576185471	1713478871	250891	6870255	17297298	5297526	1153.31	0.231614	0.0100948			1	1	1		1	1	1		0.539228	0.915587		0.387137	0.228412
2010	Land Bank	1685371797	1802896136	262199	7027948	14071648	5564392	1226.09	0.245809	0.00780502			1	1	1		1	1	1		0.471248	0.917025		0.322703	0.211623
2011	Land Bank	1789807842	1887146816	267842	7022475	18207116	5354052	1215.59	0.217626	0.00964796			1	1	1		1	1	1		0.650132	0.919428		0.842643	0.628436
2012	Land Bank	1793830759	1946054843	271844	7222296	19383164	6949706	1255.4	0.287529	0.00996024			1	1	1		1	1	1		0.449332	0.91974		0.934182	0.718227
2013	Land Bank	1804190412	1977568122	277787	9756295	19196556	4628122	1695.86	0.193106	0.00970715			1	0.958	0.958		1	0.964	0.964		0.495526	0.922078		0.891783	0.734466
2014	Land Bank	1868479470	2050378807	278415	9855581	20162020	5357927	1713.12	0.224805	0.00983331			1	0.967	0.967		1	0.976	0.976		0.34982	0.923844		0.553581	0.394155
2015	Land Bank	1724903022	2098660734	278795	10201604	19385011	6113308	1773.27	0.261458	0.00923685			1	0.842	0.842		1	0.854	0.854		0.450916	0.924678		0.965756	0.928465
2016	Land Bank	1770689449	2247268415	273932	10398526	17095902	5901297	1807.5	0.253923	0.00760741			1	0.896	0.896		1	0.898	0.898		0.380936	0.924404		0.347757	0.224799
2017	Land Bank	1879104149	2400023270	282639	8439117	18710697	6051987	1480.29	0.263649	0.00779605			1	1	1		1	1	1		0.477626	0.924259		0.605333	0.483563
2018	Land Bank	1965807233	2426584880	285073	8712245	22061824	5973816	1530.88	0.264038	0.00909172			1	1	1		1	1	1		0.322372	0.924601		0.544018	0.349999
2019	Land Bank	1986505361	2396048679	284891	9186273	23350576	6174491	1579.21	0.274222	0.00974545			1	0.995	0.995		1	0.995	0.995		0.506774	0.925715		0.983367	0.913922
2020	Land Bank	2079869366	2453872938	281040	9411664	16205670	6135898	1635.67	0.272266	0.00660412			1	0.955	0.955		1	0.955	0.955		0.399448	0.9256		0.369201	0.225753
2007	CTCB Bank	875970273	1187249181	787144	11636362	30516582	18275257	1175.75	0.541168	0.0257036			0.762	0.497	0.378		1	1	1		0.440744	0.919367		0.887366	0.603246
2008	CTCB Bank	921675255	1236505215	833606	11739700	28367919	17385510	1219.08	0.524153	0.022942			0.802	0.465	0.373		0.893	0.466	0.416		0.402699	0.91995		0.596527	0.44078
2009	CTCB Bank	905865665	1302651669	743037	12198272	13803031	17057439	1514.18	0.504001	0.0105961			0.731	0.459	0.335		1	1	1		0.55271	0.918256		0.991136	0.966931
2010	CTCB Bank	983754983	1320623561	766710	13771637	10084730	18358806	1273.97	0.555937	0.00763634			0.776	0.426	0.331		1	1	1		0.40363	0.919415		0.411137	0.271425
2011	CTCB Bank	1053212396	1459527462	494792	14443064	11831181	18146103	1293.83	0.534261	0.00810617			0.887	0.373	0.331		0.962	0.478	0.46		0.416721	0.922497		0.485674	0.317266
2012	CTCB Bank	1125360672	1525115648	486078	18210498	13733553	14541174	1631.33	0.417785	0.00900493			0.72	0.385	0.277		0.824	0.456	0.376		0.413013	0.922992		0.32905	0.194105
2013	CTCB Bank	1272380866	1731169325	570251	20295443	14404134	15636350	1818.1	0.456766	0.00832047			0.814	0.402	0.327		0.956	0.402	0.384		0.522371	0.922719		0.79508	0.555414
2014	CTCB Bank	1820196154	2422627174	657546	24138685	20568427	21014884	1838.44	0.490771	0.00849013			1	0.385	0.385		1	0.437	0.437		0.474718	0.919554		0.615425	0.360365
2015	CTCB Bank	2011474309	2734383611	719083	26359037	20859945	25143342	1903.45	0.505559	0.00762876			1	0.379	0.379		1	1	1		0.730205	0.918303		0.382283	0.239571
2016	CTCB Bank	2049562112	2762677752	776140	28130690	17942913	25048724	1977.55	0.543785	0.00649475			1	0.384	0.384		1	1	1		0.848565	0.918334		0.983927	0.915
2017	CTCB Bank	2142676154	2981845216	849331	29971528	19174308	24582894	2061.74	0.527533	0.00643035			1	0.36	0.36		1	1	1		0.690791	0.918467		0.491235	0.387074
2018	CTCB Bank	2313708156	3156766975	917829	29652544	25248942	25252553	2027.52	0.525977	0.00799835			1	0.371	0.371		1	1	1		0.80409	0.918024		0.381892	0.277091
2019	CTCB Bank	2417691180	3381818453	982624	32050407	29454383	27808583	2116.94	0.627352	0.00870963			1	0.359	0.359		1	1	1		0.722377	0.918015		0.264817	0.191376
2020	CTCB Bank	2475938077	3750938038	1064007	30017128	19001526	27444624	1932.23	0.638029	0.00506581			1	0.393	0.393		1	1	1		0.719246	0.916746		0.753745	0.661879
2007	YuanTa Bank	236802168	262765613	45538	2425476	5552930	2746957	846.588	1.20985	0.0211326			0.546	0.499	0.273		0.98	0.048	0.047		0.934361	0.951047		0.917982	0.63087
2008	YuanTa Bank	232873593	294499095	41339	2228709	5776400	2871340	842.612	1.12311	0.0196143			0.817	0.667	0.545		0.817	0.667	0.545		0.753258	0.951477		0.871818	0.672554
2009	YuanTa Bank	234054597	300012545	63761	1955509	2444518	2430074	834.262	0.9084	0.00814805			1	0.565	0.565		1	0.565	0.565		0.714374	0.948053		0.38386	0.252273
2010	YuanTa Bank	284751517	381412448	75658	2210836	1765790	2437508	865.298	0.929352	0.00462961			1	0.662	0.662		1	0.692	0.692		0.759549	0.945993		0.38822	0.287139
2011	YuanTa Bank	348783971	437896659	77946	2449645	2898303	2611995	955.027	1.0207	0.00661869			1	0.644	0.644		1	0.674	0.674		0.80296	0.946647		0.497612	0.354418
2012	YuanTa Bank	375712974	453401765	81462	2819485	3414446	2290293	1099.21	0.966111	0.00753073			0.973	0.63	0.613		0.973	0.672	0.654		0.747697	0.94676		0.504597	0.320909
2013	YuanTa Bank	397268743	496482959	85324	3073713	3682850	2165787	1327.74	1.00714	0.00741788			0.967	0.738	0.714		0.967	0.755	0.73		0.760798	0.947649		0.382517	0.280231
2014	YuanTa Bank	445096204	579291319	94674	3195388	4162584	2372350	1214.51	1.13569	0.00718565			1	0.732	0.732		1	0.764	0.764		0.779417	0.947135		0.318091	0.202624
2015	YuanTa Bank	478156273	661165107	94326	3722291	5304799	2683512	1308.82	0.534818	0.00802341			0.936	0.72	0.674		0.936	0.738	0.691		1	0.946146		0.893272	0.678044
2016	YuanTa Bank	490845954	713029940	94030	3909076	5180125	2733875	1365.85	0.449524	0.00726495			0.919	0.725	0.667		0.919	0.73	0.671		0.794375	0.94572		0.957292	0.737268
2017	YuanTa Bank	729645514	1089415938	102028	7947001	8212759	5016749	2671.26	0.39265	0.00753868			0.869	0.531	0.461		0.869	0.531	0.461		0.882316	0.941123		0.899248	0.687009
2018	YuanTa Bank	731029935	1062903982	129868	6645643	9021599	4610156	1403.22	0.3722	0.00848769			0.931	0.581	0.541		0.931	0.589	0.548		0.542896	0.940081		0.540542	0.293689
2019	YuanTa Bank	747243764	1137390287	147028	6392006	9144173	4405591	1388.66	0.351983	0.00803961			1	0.61	0.61		1	0.616	0.616		0.821812	0.939967		0.962647	0.976182
2020	YuanTa Bank	771040472	1246503535	159746	5843340	6284104	4446804	1263.42	0.325276	0.00504138			1	0.661	0.661		1	0.661	0.661		0.705586	0.9387		0.341289	0.217745
2007	JihSun Bank	166902058	202165891	47926	1514761	4739684	2591801	767.356	0.50146	0.0234445			0.274	0.747	0.205		0.687	0.069	0.048		0.952973	0.956151		0.774782	0.483431
2008	JihSun Bank	138644887	196598317	30560	1195494	4712836	2333309	708.231	0.499855	0.0239719			0.775	0.898	0.696		0.775	0.898	0.696		0.718564	0.960307		0.584606	0.365055
2009	JihSun Bank	125873517	157731400	13709	1143857	2493683	1961014	756.519	0.445282	0.0158097			0.6	0.987	0.592		0.6	0.987	0.592		0.914276	0.964324		0.984223	0.977175
2010	JihSun Bank	128721950	179651615	14292	1201554	1183782	1772131	777.202	0.417993	0.00658932			0.791	0.824	0.652		0.791	0.824	0.652		0.71843	0.964901		0.370083	0.237542
2011	JihSun Bank	132470587	168250279	12842	1267436	1379617	1674274	802.175	0.421346	0.00819979			0.843	0.626	0.528		0.843	0.626	0.528		0.841857	0.969334		0.911903	0.614948
2012	JihSun Bank	132861375	168742357	12224	1513063	1416107	1355232	957.635	0.404528	0.00839213			0.855	0.574	0.491		0.855	0.574	0.491		0.748633	0.970702		0.604709	0.489586
2013	JihSun Bank	140893714	170073842	12522	1575678	1397869	1279392	997.265	0.34736	0.00821919			0.918	0.614	0.564		0.918	0.614	0.564		0.866722	0.972257		0.990564	0.999725
2014	JihSun Bank	143960130	180172364	13870	1588094	1489548	1310334	1005.12	0.366058	0.00826735			0.953	0.554	0.528		0.953	0.554	0.528		0.725012	0.973561		0.4117	0.263978
2015	JihSun Bank	139652040	182226708	14058	1548761	1462135	1358818	980.228	0.385608	0.00802371			0.947	0.583	0.552		0.947	0.583	0.552		0.765644	0.97418		0.499258	0.344256
2016	JihSun Bank	146627780	182210802	12941	1452795	1225699	1343980	919.491	0.386003	0.00672682			1	0.55	0.55		1	0.55	0.55		0.771782	0.974397		0.319723	0.186105
2017	JihSun Bank	150655451	190399855	13117	1639625	1145140	1377417	1037.74	0.399847	0.0060144			1	0.515	0.515		1	0.515	0.515		0.846485	0.975176		0.866969	0.621897
2018	JihSun Bank	157370762	196501612	12348	1626533	1396587	1382789	1029.45	0.409688	0.00710725			1	0.533	0.533		1	0.533	0.533		0.82711	0.975389		0.625167	0.401761
2019	JihSun Bank	165488714	222465249	15669	1780880	1602747	1310261	1127.14	0.386648	0.00720448			1	0.529	0.529		1	0.529	0.529		0.799022	0.974103		0.386079	0.235085
2020	JihSun Bank	165535742	236087225	19303	1728272	1146359	1303943	1093.84	0.389048	0.00485566			1	0.52	0.52		1	0.52	0.52		0.879637	0.972856		0.987111	0.996913
2007	Taichung Bank	192468949	237703593	86240	1682837	3460280	1348200	814.933	0.357336	0.0145571			0.559	0.466	0.26		1	0.016	0.016		0.749426	0.951977		0.489984	0.298033
2008	Taichung Bank	201741645	258761146	82285	1759246	3901013	1356162	879.623	0.369056	0.0150757			1	0.613	0.613		1	0.613	0.613		0.877223	0.95236		0.386622	0.269143
2009	Taichung Bank	217689020	276393571	61315	1378309	2369463	1301184	733.924	0.365116	0.00857279			1	0.754	0.754		1	0.754	0.754		0.774145	0.949705		0.266071	0.168903
2010	Taichung Bank	244463233	302604873	84071	1506397	1726604	1280617	812.95	0.396157	0.0057058			1	0.83	0.83		1	0.925	0.925		0.737566	0.949598		0.741511	0.63846
2011	Taichung Bank	277756366	333691650	107505	1599602	2471799	1581915	799.401	0.473919	0.00740743			1	0.783	0.783		1	0.946	0.946		0.797332	0.950153		0.885415	0.559384
2012	Taichung Bank	324029419	385510895	109952	2173810	3132380	1276088	1086.36	0.370537	0.00812527			1	0.693	0.693		1	0.831	0.831		0.793123	0.948929		0.87237	0.711474
2013	Taichung Bank	362916674	429704469	133077	2350543	3606878	1512557	1174.68	0.442626	0.00839386			1	0.858	0.858		1	0.918	0.918		0.790345	0.948508		0.389785	0.277739
2014	Taichung Bank	384382280	455966124	173300	2666820	3954300	1842145	1332.74	0.361032	0.00867235			0.963	0.793	0.763		1	0.941	0.941		0.771273	0.949375		0.372379	0.254844
2015	Taichung Bank	391083582	504863979	190376	3025408	4116426	2196493	1511.95	0.236909	0.00815353			0.923	0.745	0.688		1	0.867	0.867		0.8282	0.948825		0.497349	0.353964
2016	Taichung Bank	425166259	539809008	199761	3361279	3686021	2486254	1679.8	0.263511	0.00682838			0.942	0.714	0.673		0.991	0.833	0.826		0.799982	0.948011		0.492575	0.305134
2017	Taichung Bank	430857960	566094780	209125	3348251	3892000	2566433	1673.29	0.273378	0.00687517			0.96	0.654	0.628		0.964	0.87	0.839		0.797613	0.94853		0.393519	0.276349
2018	Taichung Bank	452594552	587967658	219520	3723758	4626523	2733011	1860.95	0.289355	0.00786867			0.95	0.619	0.588		0.95	0.802	0.762		0.85514	0.948527		0.321676	0.194109
2019	Taichung Bank	435398334	583321957	235416	3833009	5083247	2440160	1915.55	0.228424	0.00871431			0.925	0.611	0.565		1	0.771	0.771		0.999952	0.949816		0.895344	0.671353
2020	Taichung Bank	456541322	636589468	253347	3970323	3850336	2395957	1984.17	0.194321	0.00604838			0.847	0.622	0.527		1	0.741	0.741		0.841919	0.948696		0.962968	0.776412
2007	Taipei Fubon Bank	657030190	816457195	376460	3313116	19858980	9085144	529.252	0.685068	0.0243234			0.879	0.999	0.878		0.727	0.018	0.013		0.861541	0.925363		0.951087	0.616106
2008	Taipei Fubon Bank	753846935	967330278	365859	3526208	19724373	9184419	530.416	0.720504	0.0203905			1	1	1		1	1	1		0.664894	0.924276		0.560281	0.229294
2009	Taipei Fubon Bank	830763644	1095948247	308503	3451005	8694070	8994328	561.413	0.726015	0.00793292			1	1	1		1	1	1		0.866971	0.921187		0.969042	0.985479
2010	Taipei Fubon Bank	856249523	1158884470	330399	4982412	7121704	8639476	774.147	0.853381	0.00614531			0.973	0.826	0.803		1	0.916	0.916		0.784445	0.92311		0.34047	0.217153
2011	Taipei Fubon Bank	952718962	1183392509	333679	5616653	9581145	8278561	843.341	0.820985	0.00809634			0.968	0.754	0.73		0.993	0.851	0.845		0.85776	0.925698		0.865075	0.451758
2012	Taipei Fubon Bank	1026535634	1247741397	338276	8655036	11668978	6088375	1299.55	0.540588	0.00935208			0.805	0.633	0.51		0.827	0.734	0.607		0.723381	0.926363		0.569528	0.335717
2013	Taipei Fubon Bank	1102747108	1351974078	348081	9307663	11904448	6274311	1397.55	0.555184	0.00880523			0.837	0.742	0.621		0.839	0.78	0.654		0.887072	0.927117		0.984321	0.972619
2014	Taipei Fubon Bank	1304563162	1606174031	368787	10887616	22963654	8404919	1501.74	0.420409	0.0142971			0.652	0.938	0.612		0.68	0.98	0.667		0.791722	0.926829		0.380275	0.230703
2015	Taipei Fubon Bank	1353532910	1813355582	378270	11273646	23294247	9416208	1477.74	0.455881	0.0128459			0.684	0.879	0.602		0.686	0.938	0.643		0.860382	0.925951		0.930552	0.60429
2016	Taipei Fubon Bank	1289861011	1877777666	385369	11603212	19855178	9378114	1492.18	0.460046	0.0105738			0.695	0.844	0.586		0.695	0.869	0.604		0.784169	0.926245		0.613294	0.499716
2017	Taipei Fubon Bank	1383754626	2067918093	396173	11895854	22381911	9292043	1507.9	0.474923	0.0108234			0.688	0.83	0.571		0.692	0.893	0.618		0.874641	0.926105		0.989796	0.971188
2018	Taipei Fubon Bank	1397994861	2032281790	398184	12923657	29605694	9987929	1659.65	0.512707	0.0145677			0.607	0.855	0.519		0.625	0.878	0.549		0.793151	0.926999		0.418968	0.256531
2019	Taipei Fubon Bank	1491817639	2304216527	399546	13979792	32790603	10867389	2051.33	0.58169	0.0142307			0.652	0.845	0.551		0.656	0.855	0.561		0.835934	0.926801		0.515051	0.338686
2020	Taipei Fubon Bank	1635408234	2496636071	391107	13819499	25070189	11052234	2027.81	0.608046	0.0100416			0.61	0.894	0.545		0.644	0.847	0.545		0.865027	0.925785		0.323368	0.178903
2007	Taiwan Business Bank	835815191	964821456	349389	5429626	17897080	4323193	1062.76	0.2934	0.0185496			1	0.689	0.689		1	0.575	0.575		0.886831	0.924166		0.838108	0.5818
2008	Taiwan Business Bank	887448434	1018723806	351844	5163720	19673290	4288632	989.977	0.295079	0.0193117			1	0.774	0.774		1	0.784	0.784		0.838391	0.924461		0.673768	0.399236
2009	Taiwan Business Bank	912803010	964087905	318646	5457864	9304413	3997332	1059.78	0.275438	0.009651			1	0.701	0.701		1	0.717	0.717		0.789629	0.923426		0.386279	0.237252
2010	Taiwan Business Bank	926970266	992348193	348182	5703041	7370087	4035025	1138.33	0.284409	0.00742692			0.982	0.707	0.695		1	0.859	0.859		0.875162	0.925235		0.987429	0.931222
2011	Taiwan Business Bank	942587857	1033945218	365553	5714958	9313302	4502975	1146.2	0.327262	0.00900754			0.918	0.728	0.668		0.96	0.887	0.852		0.745437	0.927801		0.469725	0.28934
2012	Taiwan Business Bank	953800832	1055241221	368815	5875412	9682538	4986953	1178.38	0.344561	0.00917566			0.942	0.715	0.674		1	0.885	0.885		0.890874	0.928246		0.386772	0.273746
2013	Taiwan Business Bank	958077590	1095420273	378929	5587989	9698855	5278363	1120.74	0.369214	0.008854			1	0.903	0.903		1	0.984	0.984		0.742692	0.929574		0.267677	0.164202
2014	Taiwan Business Bank	1001234570	1152156998	394358	7034153	10469421	3935869	1453.64	0.279071	0.0090868			0.949	0.768	0.728		1	0.844	0.844		0.763977	0.931647		0.729643	0.635789
2015	Taiwan Business Bank	1007398302	1232320685	392000	7157141	10384359	4399390	1433.44	0.31186	0.00842667			0.966	0.736	0.711		1	0.803	0.803		0.797128	0.931537		0.933142	0.604539
2016	Taiwan Business Bank	1045014647	1253804477	328219	7414913	9195062	4378511	1493.14	0.310151	0.00733373			0.973	0.764	0.744		0.979	0.785	0.768		0.800758	0.932133		0.844047	0.694811
2017	Taiwan Business Bank	1111559969	1316023711	318864	7460684	9356793	4502199	1463.45	0.316535	0.0071099			1	0.679	0.679		1	0.744	0.744		0.803915	0.93258		0.404269	0.281208
2018	Taiwan Business Bank	1074627748	1311041103	338759	8325594	11089482	4708802	1585.53	0.329144	0.00845853			1	0.582	0.582		1	0.631	0.631		0.783266	0.933408		0.376258	0.273019
2019	Taiwan Business Bank	1132462936	1435049547	347732	8104119	12413857	4622466	1504.38	0.318803	0.00865047			1	0.652	0.652		1	0.652	0.652		0.807235	0.933101		0.485958	0.331262
2020	Taiwan Business Bank	1209716083	1418572000	368162	7937666	8834567	4491775	1466.95	0.309506	0.00622779			0.986	0.674	0.665		1	0.665	0.665		0.812712	0.932884		0.475915	0.28133
2007	Taiwan Bank	1920097700	2466179246	407911	9994617	55246723	8954839	1216.04	0.107293	0.0224017			1	1	1		1	1	1		0.781552	0.910475		0.393384	0.275154
2008	Taiwan Bank	1988070246	2947909688	435782	9748139	63192820	7918805	1134.96	0.0990427	0.0214365			1	1	1		1	1	1		0.853687	0.909698		0.326025	0.195936
2009	Taiwan Bank	2045894068	3189671973	430797	9918639	32373654	7136851	1230.45	0.0909455	0.0101495			1	1	1		1	1	1		0.999988	0.907323		0.89957	0.683336
2010	Taiwan Bank	2079558679	3185931012	475573	9920940	26086235	7402384	1247.6	0.0966412	0.00818795			1	1	1		1	1	1		0.857629	0.909295		0.969635	0.7963
2011	Taiwan Bank	2153591118	3218010687	383757	10042592	30577630	8071583	1264.81	0.0824828	0.00950203			1	1	1		1	1	1		0.821146	0.912786		0.958791	0.585972
2012	Taiwan Bank	2177133260	3294903719	272485	10097825	31952145	7625091	1252.21	0.077741	0.00969744			1	1	1		1	1	1		0.633631	0.914088		0.568961	0.323445
2013	Taiwan Bank	2240652458	3409605226	294151	11562624	33364389	6462388	1433.86	0.0662856	0.00978541			1	1	1		1	1	1		0.892267	0.915609		0.965622	0.970179
2014	Taiwan Bank	2298237964	3554081722	308064	11706878	36453488	7614823	1463.54	0.0784109	0.0102568			1	1	1		1	1	1		0.784891	0.917251		0.335983	0.211268
2015	Taiwan Bank	2386598795	3837520416	311917	11821279	36352155	8386084	1467.21	0.0866868	0.00947282			1	1	1		1	1	1		0.824484	0.916925		0.614464	0.484672
2016	Taiwan Bank	2274236504	3873982764	332190	11961924	33367303	8113576	1486.88	0.0839146	0.00861318			1	1	1		1	1	1		0.769067	0.917387		0.578573	0.375664
2017	Taiwan Bank	2285039243	3941132048	346439	12029135	33583405	8075608	1454.9	0.0838258	0.00852126			1	1	1		1	1	1		0.899081	0.918279		0.984812	0.937991
2018	Taiwan Bank	2557027294	4025739102	337972	12579869	38258281	8089795	1527.24	0.0840646	0.00950342			1	1	1		1	1	1		0.778914	0.918296		0.382846	0.230889
2019	Taiwan Bank	2676141224	3971785851	335252	13144881	39355028	8469578	1580.67	0.0613084	0.00990865			1	1	1		1	1	1		0.837492	0.919383		0.939431	0.612693
2020	Taiwan Bank	2869204520	4172738840	313836	13528451	26564755	7955265	1633.87	0.0571671	0.00636626			1	1	1		1	1	1		0.79096	0.919123		0.580692	0.484977
2007	TaiShin Bank	558713701	665614614	773852	6499804	15693506	8704871	877.759	0.517845	0.0235775			0.702	0.508	0.357		1	0.667	0.667		0.915986	0.927471		0.99014	0.985516
2008	TaiShin Bank	514045040	632909282	735948	6871688	16946261	8475772	1064.39	0.52034	0.0267752			0.66	0.537	0.355		0.779	0.547	0.426		0.789507	0.930326		0.416498	0.262721
2009	TaiShin Bank	495583668	653896370	124991	5701920	7599792	7233738	910.995	0.401769	0.0116223			0.677	0.553	0.374		0.677	0.553	0.374		0.836171	0.932814		0.523151	0.336346
2010	TaiShin Bank	531674018	698779070	133956	6076725	4925265	7743940	907.516	0.433406	0.00704839			0.764	0.546	0.417		0.765	0.568	0.435		0.844066	0.933721		0.330732	0.191289
2011	TaiShin Bank	600808129	755162141	142958	6891716	6884235	7679417	1028.31	0.437957	0.00911623			0.732	0.523	0.383		0.732	0.555	0.406		0.910922	0.935574		0.842465	0.56959
2012	TaiShin Bank	658454135	825897146	152211	6076725	8342357	6956574	961.355	0.396732	0.010101			0.749	0.645	0.483		0.749	0.701	0.525		0.790914	0.934651		0.664757	0.381932
2013	TaiShin Bank	703149360	879515069	168934	6891716	8550010	7078106	1056.04	0.405312	0.00972128			0.741	0.734	0.544		0.741	0.756	0.561		0.759085	0.935419		0.387847	0.242457
2014	TaiShin Bank	805752729	974217499	190451	7944434	10084911	8142360	1217.35	0.460933	0.0103518			0.748	0.695	0.52		0.748	0.741	0.555		0.864632	0.935854		0.987364	0.909189
2015	TaiShin Bank	834615345	1042447213	208275	8594079	11090384	8435352	1316.9	0.470409	0.0106388			0.699	0.707	0.494		0.699	0.745	0.521		0.799576	0.935508		0.466197	0.289186
2016	TaiShin Bank	877359379	1112601800	231885	9062432	10211298	8662874	1388.67	0.475736	0.00917786			0.699	0.732	0.511		0.699	0.748	0.523		0.889527	0.934773		0.379576	0.255515
2017	TaiShin Bank	959678741	1195905814	275141	9413943	11016125	9144782	1442.53	0.491361	0.00921153			0.737	0.634	0.467		0.737	0.694	0.511		0.760721	0.934376		0.262374	0.172325
2018	TaiShin Bank	1018505146	1265550385	312251	9218023	13787967	19698213	1412.51	1.0729	0.0108948			0.739	0.677	0.501		0.739	0.729	0.539		0.788709	0.933385		0.688282	0.65643
2019	TaiShin Bank	1138467117	1438757647	476034	9883903	16489432	22058080	1514.54	1.20585	0.0114609			0.757	0.71	0.538		0.757	0.753	0.57		0.803266	0.931483		0.933985	0.649769
2020	TaiShin Bank	1243688768	1612660225	718164	10597884	11194768	22545584	1623.95	1.23675	0.0069418			0.772	0.663	0.512		0.896	0.814	0.729		0.82404	0.929028		0.815209	0.679766
2007	Bank SinoPac	646132154	839838822	98197	5808292	31395805	6241749	1054.33	0.667061	0.0373831			0.504	1	0.504		0.831	0.904	0.752		0.830456	0.930158		0.418707	0.292139
2008	Bank SinoPac	677154103	848659701	160510	5789329	37957127	6278797	1128.96	0.669331	0.044726			0.554	0.986	0.546		0.554	0.986	0.546		0.819594	0.929925		0.372287	0.28589
2009	Bank SinoPac	693778593	873895611	324875	5315673	9851654	5712346	1070.63	0.624425	0.0112733			0.755	0.726	0.548		0.793	0.895	0.709		0.817279	0.925681		0.438278	0.323865
2010	Bank SinoPac	716169447	934476778	369121	5461767	6855927	5572985	1093.01	0.622669	0.00733665			0.8	0.763	0.61		0.88	0.897	0.789		0.81044	0.926811		0.459046	0.271881
2011	Bank SinoPac	732363961	994056325	388139	5604139	8315404	6394741	1049.86	0.666039	0.00836512			0.858	0.69	0.592		0.931	0.828	0.771		0.76291	0.92905		0.387398	0.275631
2012	Bank SinoPac	770309413	1029885089	384714	7698692	9400713	4874425	1442.24	0.439297	0.00912792			0.777	0.584	0.454		0.845	0.727	0.614		0.843072	0.929841		0.317006	0.185445
2013	Bank SinoPac	808898242	1092091840	397683	8048860	10120065	5379499	1507.84	0.488811	0.00926668			0.766	0.695	0.533		0.812	0.767	0.623		0.99995	0.93083		0.90356	0.765173
2014	Bank SinoPac	791800940	1125438187	429670	8317107	12053075	5759776	1558.09	0.529956	0.0107097			0.729	0.67	0.489		0.807	0.829	0.669		0.852762	0.932835		0.960848	0.787871
2015	Bank SinoPac	874744125	1158925389	440449	8207556	11797152	5978481	1537.57	0.631211	0.0101794			0.74	0.732	0.542		0.824	0.842	0.693		0.818998	0.9325		0.960199	0.605032
2016	Bank SinoPac	889037662	1255712491	438844	7995220	9982672	5927241	1497.79	0.648865	0.00794981			0.813	0.722	0.587		0.869	0.843	0.732		0.636642	0.931983		0.551833	0.374641
2017	Bank SinoPac	865990024	1154487183	451891	7823889	10523101	5444384	1465.7	0.606605	0.00911496			0.752	0.692	0.521		0.871	0.83	0.723		0.919185	0.934127		0.969391	0.917659
2018	Bank SinoPac	919303206	1195974154	509250	7844895	12396557	5280483	1469.63	0.572942	0.0103652			0.798	0.681	0.543		1	0.78	0.78		0.785857	0.933812		0.33206	0.215071
2019	Bank SinoPac	999554298	1388840551	555147	8472914	16634302	5776658	1587.28	0.607826	0.0119771			0.749	0.761	0.57		1	0.769	0.769		0.821447	0.932757		0.873794	0.473205
2020	Bank SinoPac	1140986052	1659951067	697485	8862520	12258983	5731755	1660.27	0.58627	0.00738515			0.77	0.744	0.573		1	0.848	0.848		0.795155	0.929968		0.580267	0.409158
2007	E.Sun Bank	514648763	598773839	259224	2832508	13146052	4641100	716.003	0.368917	0.021955			0.766	0.945	0.724		0.755	0.019	0.015		0.919384	0.931887		0.984646	0.946206
2008	E.Sun Bank	532944978	666460275	282688	3059624	14571203	5218577	713.865	0.402236	0.0218636			0.871	0.949	0.827		0.908	0.922	0.837		0.743178	0.931625		0.376915	0.23449
2009	E.Sun Bank	550483765	775064009	298506	3239270	7329998	5097101	730.717	0.367743	0.00945728			0.889	0.866	0.77		1	1	1		0.851819	0.927964		0.945497	0.649323
2010	E.Sun Bank	599161337	904760847	354833	3766521	5977431	5723153	821.846	0.403126	0.00660664			0.907	0.875	0.793		1	1	1		0.812491	0.927905		0.571616	0.448535
2011	E.Sun Bank	656008834	962841827	396375	4121475	8441571	6589958	777.49	0.422494	0.00876735			0.93	0.81	0.754		1	1	1		0.966818	0.929537		0.99082	0.997572
2012	E.Sun Bank	735406720	1029974595	427343	4861388	9251236	7103271	829.305	0.43379	0.008982			0.925	0.759	0.702		1	1	1		0.778032	0.928798		0.409873	0.260198
2013	E.Sun Bank	828238170	1157482350	477937	5403783	9443827	8321496	822.494	0.450193	0.00815894			0.959	0.846	0.811		1	1	1		0.831154	0.928491		0.504654	0.329343
2014	E.Sun Bank	934613524	1284727612	544129	6616684	11544801	9933536	935.22	0.490529	0.00898619			0.909	0.795	0.723		1	1	1		0.840325	0.928936		0.329338	0.204562
2015	E.Sun Bank	1021994720	1458060002	599960	7182973	12383085	11859820	928.993	0.453379	0.00849285			0.927	0.776	0.719		1	1	1		0.985195	0.927542		0.815	0.58043
2016	E.Sun Bank	1118148669	1559551047	651073	8084592	11111075	13298931	965.094	0.515702	0.00712453			0.944	0.774	0.73		1	1	1		0.810569	0.926572		0.594054	0.385906
2017	E.Sun Bank	1211071275	1713175352	720606	9037894	12641898	14998565	1022.96	0.544374	0.00737922			0.908	0.707	0.642		1	1	1		0.717406	0.926242		0.38082	0.232131
2018	E.Sun Bank	1333277269	1887658287	771695	10103605	16972375	24652636	1236.22	0.771486	0.00899123			0.841	0.746	0.627		1	0.937	0.937		0.819302	0.925362		0.986809	0.912903
2019	E.Sun Bank	1444322101	2084141236	851123	11294981	21293502	28652283	1359.86	0.875425	0.0102169			0.792	0.789	0.625		0.98	0.886	0.868		0.759153	0.924857		0.453941	0.284994
2020	E.Sun Bank	1620374068	2493094038	952586	12626839	14683748	30884890	1436.83	0.944577	0.00588977			0.845	0.706	0.596		0.934	0.889	0.831		0.835614	0.922455		0.38448	0.283317
2007	Mega International Commercial Bank	1210579613	1234641126	661521	7879584	39346542	7039804	1376.11	0.447427	0.0318688			0.768	0.914	0.702		0.928	0.694	0.644		0.708447	0.918214		0.256124	0.165562
2008	Mega International Commercial Bank	1321437849	1318519005	2683127	7184391	34996423	7363560	1235.49	0.43235	0.0265422			0.892	0.897	0.801		1	1	1		0.750871	0.914632		0.682791	0.685417
2009	Mega International Commercial Bank	1281835254	1485495163	349551	8016141	13792673	6842310	1400.93	0.43747	0.0092849			0.995	0.694	0.69		0.995	0.731	0.728		0.757092	0.917337		0.928429	0.660222
2010	Mega International Commercial Bank	1336834541	1559987813	392145	9297674	9840861	6933247	1657.93	0.494379	0.00630829			1	0.623	0.623		1	0.718	0.718		0.79154	0.918856		0.778592	0.678921
2011	Mega International Commercial Bank	1462054154	1589631712	420721	8875562	11660080	7663715	1529.48	0.540406	0.00733508			1	0.658	0.658		1	0.8	0.8		0.774297	0.921059		0.400223	0.285173
2012	Mega International Commercial Bank	1502700861	1719343488	444226	12154453	12064190	5653171	2221.61	0.384036	0.00701674			1	0.511	0.511		1	0.628	0.628		0.768209	0.921484		0.364572	0.281348
2013	Mega International Commercial Bank	1654577193	1937157459	490440	12501867	13759519	5806797	2255.84	0.399839	0.00710294			1	0.687	0.687		1	0.72	0.72		0.780594	0.921476		0.425798	0.320069
2014	Mega International Commercial Bank	1733994271	2038661855	513927	12438262	18153235	6212861	2221.12	0.428205	0.00890449			1	0.711	0.711		1	0.779	0.779		0.744344	0.922914		0.434174	0.247246
2015	Mega International Commercial Bank	1773269054	2235241655	517845	13271460	17833323	7193445	2341.88	0.504037	0.00797825			1	0.665	0.665		1	0.716	0.716		0.733977	0.922562		0.374561	0.26598
2016	Mega International Commercial Bank	1715278766	2173615665	523249	11983630	15294311	6915907	2090.29	0.482935	0.00703635			1	0.754	0.754		1	0.778	0.778		0.799402	0.923216		0.315938	0.185558
2017	Mega International Commercial Bank	1762160756	2389236241	561194	13781257	19770044	7547495	2222.07	0.506225	0.00827463			0.901	0.658	0.593		0.997	0.658	0.657		0.969599	0.923267		0.895302	0.751528
2018	Mega International Commercial Bank	1864447103	2322578994	569381	14763337	28422899	8885940	2250.51	0.593848	0.0122376			0.731	0.77	0.563		1	0.606	0.606		0.811998	0.923821		0.955062	0.865263
2019	Mega International Commercial Bank	1873677834	2460554855	585287	16039009	34456774	9802147	2301.15	0.655315	0.0140037			0.675	0.797	0.538		0.884	0.609	0.538		0.783901	0.924175		0.960404	0.635491
2020	Mega International Commercial Bank	1889958222	2617463763	634432	15875076	16937019	7653658	2315.84	0.515502	0.00647077			0.865	0.595	0.515		1	0.515	0.515		0.575685	0.923622		0.566894	0.414252
2007	Hwatai Bank	85849177	85662813	80504	736559	1634559	672169	753.899	0.352457	0.0190813			0.338	0.411	0.139		0.965	0.026	0.025		0.855606	0.970293		0.970942	0.940165
2008	Hwatai Bank	81199474	95683967	54825	648445	2001162	677086	725.33	0.381828	0.0209143			0.927	0.889	0.824		0.953	0.897	0.855		0.740079	0.971844		0.314395	0.197956
2009	Hwatai Bank	82139406	95086755	10970	628314	1172675	621000	726.375	0.36182	0.0123327			0.83	0.969	0.804		0.83	0.969	0.804		0.792652	0.974921		0.870689	0.525485
2010	Hwatai Bank	87815890	103343286	11478	715023	790287	618564	835.307	0.372712	0.0076472			0.886	0.905	0.802		0.886	0.905	0.802		0.743102	0.976002		0.600522	0.40967
2011	Hwatai Bank	87945307	110401769	11653	723353	1036981	698191	830.486	0.40254	0.00939279			0.849	0.78	0.662		0.849	0.78	0.662		0.875275	0.978446		0.984973	0.886826
2012	Hwatai Bank	87996347	113411097	12158	921887	1122833	540299	1058.42	0.316664	0.00990056			0.82	0.737	0.604		0.82	0.737	0.604		0.714321	0.979396		0.372009	0.232087
2013	Hwatai Bank	75066684	104892857	11853	974834	1057539	532208	1124.38	0.301513	0.0100821			0.756	0.751	0.568		0.756	0.752	0.569		0.789168	0.983783		0.930451	0.62592
2014	Hwatai Bank	81974570	108874850	11583	1054269	968571	601416	1166.23	0.358483	0.00889619			0.898	0.582	0.522		0.898	0.582	0.522		0.7633	0.985254		0.550186	0.4364
2015	Hwatai Bank	89738063	115968617	10780	1115542	960499	649666	1219.17	0.407387	0.0082824			0.987	0.555	0.548		0.987	0.555	0.548		0.86901	0.984778		0.990346	0.97221
2016	Hwatai Bank	86570512	131511678	10634	993510	964113	660245	1112.55	0.415876	0.00733101			0.899	0.638	0.574		0.899	0.638	0.574		0.732051	0.983675		0.403694	0.256552
2017	Hwatai Bank	81289421	126891477	9549	982203	911972	662751	1104.84	0.43131	0.00718702			0.928	0.634	0.588		0.928	0.634	0.588		0.782054	0.986212		0.501875	0.321192
2018	Hwatai Bank	87774039	124081093	8832	947324	901155	651721	1102.82	0.428867	0.00726263			0.989	0.628	0.621		0.989	0.628	0.621		0.799355	0.986947		0.335095	0.214116
2019	Hwatai Bank	86542894	126702706	8119	968253	937079	623590	1192.43	0.432357	0.00739589			1	0.623	0.623		1	0.623	0.623		1	0.988363		0.812975	0.587921
2020	Hwatai Bank	87475512	138009664	7510	914289	750794	592630	1228.88	0.424746	0.00544016			1	0.667	0.667		1	0.667	0.667		0.751448	0.987763		0.577498	0.392144
2007	Hua Nan Bank	1053658484	1299199308	275954	5385112	26254777	9323124	760.824	0.405364	0.0202084			1	0.941	0.941		0.997	0.257	0.256		0.745207	0.919648		0.354321	0.228951
2008	Hua Nan Bank	1122582898	1385420956	265423	5455393	25918010	9149176	754.758	0.382592	0.0187077			1	0.943	0.943		1	0.943	0.943		0.802986	0.920108		0.98618	0.90467
2009	Hua Nan Bank	1104726331	1512577988	322976	7747264	12333782	6461079	1089.78	0.279628	0.00815415			1	0.628	0.628		1	0.628	0.628		0.77555	0.917818		0.422859	0.277222
2010	Hua Nan Bank	1245812985	1564057927	349828	8024443	9723596	6444590	1120.58	0.248694	0.0062169			1	0.693	0.693		1	0.755	0.755		0.837854	0.919001		0.357649	0.273677
2011	Hua Nan Bank	1309023543	1617525532	357091	8301030	11938261	7033927	1158.88	0.251073	0.00738057			1	0.671	0.671		1	0.742	0.742		0.72223	0.921609		0.209285	0.138752
2012	Hua Nan Bank	1374043429	1665093068	363031	10751984	10967530	5472499	1512.45	0.185801	0.00658674			1	0.543	0.543		1	0.616	0.616		0.748226	0.922307		0.62486	0.640285
2013	Hua Nan Bank	1406612677	1739937046	379468	10716956	11798052	5482328	1489.29	0.191193	0.00678073			1	0.683	0.683		1	0.711	0.711		0.759163	0.923504		0.900741	0.659157
2014	Hua Nan Bank	1477976339	1830323502	395323	11585299	13527809	6137004	1647.04	0.205436	0.00739094			1	0.651	0.651		1	0.703	0.703		0.79	0.925119		0.754685	0.616573
2015	Hua Nan Bank	1479314846	1920677350	405210	11284845	13257091	6770315	1606.38	0.234388	0.0069023			1	0.655	0.655		1	0.699	0.699		0.933585	0.92514		0.35101	0.247164
2016	Hua Nan Bank	1578383502	2065098657	419222	11573609	12561550	7048721	1604.1	0.247605	0.00608278			1	0.718	0.718		1	0.735	0.735		0.782966	0.924403		0.330823	0.277729
2017	Hua Nan Bank	1582117008	2113382348	432012	11441667	14125640	7519521	1549.1	0.259257	0.0066839			1	0.638	0.638		1	0.688	0.688		0.818624	0.925233		0.416369	0.314935
2018	Hua Nan Bank	1623095331	2158016092	460154	13316527	17720751	8086533	1740.72	0.281622	0.00821159			1	0.56	0.56		1	0.589	0.589		0.762884	0.925531		0.408886	0.232773
2019	Hua Nan Bank	1670213196	2226260656	471389	13842083	19208703	7836494	1782.62	0.276097	0.00862824			1	0.56	0.56		1	0.56	0.56		0.794066	0.926084		0.370593	0.264803
2020	Hua Nan Bank	1784391999	2528582621	515963	13655450	11851296	7582333	1716.16	0.261043	0.00468693			1	0.566	0.566		1	0.566	0.566		0.805263	0.924463		0.298098	0.180295
2007	Taiwan Cooperation Bank	1734893395	1884858034	564399	9688612	42202081	8430183	1088.36	0.248802	0.0223901			1	0.9	0.9		1	1	1		0.953659	0.912287		0.932222	0.772486
2008	Taiwan Cooperation Bank	1838147297	1983233481	568611	10176652	44765178	8628476	1129.99	0.253394	0.0225718			1	0.856	0.856		1	0.871	0.871		0.818238	0.912858		0.947367	0.881555
2009	Taiwan Cooperation Bank	1801113000	2065065718	551959	10336255	20438942	8212872	1136.48	0.242335	0.00989748			1	0.806	0.806		1	1	1		0.763339	0.910897		0.942528	0.6233
2010	Taiwan Cooperation Bank	1786050719	2144564905	611504	10517729	16639067	8298083	1181.5	0.246487	0.00775871			1	0.739	0.739		1	1	1		0.59066	0.912664		0.585317	0.434421
2011	Taiwan Cooperation Bank	1943392930	2213438630	654253	10591425	20521526	9042876	1217.83	0.255552	0.00927133			1	0.784	0.784		1	1	1		0.837485	0.914974		0.965705	0.86271
2012	Taiwan Cooperation Bank	1866977480	2278187587	672347	10735350	21375294	10672301	1253.69	0.269552	0.00938259			1	0.734	0.734		1	1	1		0.750725	0.915564		0.304279	0.189648
2013	Taiwan Cooperation Bank	1905323210	2340266504	706369	10553484	21540589	10060057	1245.1	0.259945	0.00920433			1	0.934	0.934		1	1	1		0.798402	0.916977		0.870326	0.539485
2014	Taiwan Cooperation Bank	1860345887	2397276471	743700	10963766	22952550	10872429	1299.49	0.274149	0.00957443			0.987	0.877	0.865		1	1	1		0.743085	0.919114		0.607471	0.40631
2015	Taiwan Cooperation Bank	1980775753	2504511887	765920	11046238	21062243	12163952	1347.92	0.309525	0.00840972			1	0.891	0.891		1	1	1		0.820612	0.918957		0.981882	0.899427
2016	Taiwan Cooperation Bank	1966426562	2564285363	786502	10882066	18719747	11659218	1315.37	0.307197	0.00730018			1	0.951	0.951		1	1	1		0.730922	0.919098		0.350605	0.230375
2017	Taiwan Cooperation Bank	2002245604	2624738997	807262	10604680	18459151	11619661	1314.09	0.342554	0.00703276			1	0.899	0.899		1	1	1		0.789781	0.919918		0.905364	0.609594
2018	Taiwan Cooperation Bank	2059699683	2728752030	839569	10334365	21544412	23026545	1247.21	0.684606	0.00789534			1	0.91	0.91		1	1	1		0.775835	0.919503		0.540982	0.434982
2019	Taiwan Cooperation Bank	2192653230	2898544814	875105	10070940	24535358	23588470	1173.09	0.703728	0.00846472			1	1	1		1	1	1		0.86779	0.919419		0.990399	0.988795
2020	Taiwan Cooperation Bank	2274873981	3272934980	921359	9814229	17547370	23383467	1133.68	0.7047	0.00536136			1	1	1		1	1	1		0.767522	0.918128		0.376237	0.258381
2007	Entie Bank	184565405	209555734	28845	958821	6290157	1445241	607.233	0.386981	0.0300166			0.415	0.999	0.415		1	-0.002	-0.002		0.790716	0.956158		0.508807	0.330979
2008	Entie Bank	180493831	217136150	27525	1072607	6603400	1532247	632.061	0.517587	0.0304113			0.905	0.997	0.902		0.905	0.997	0.902		0.812022	0.957454		0.311892	0.201487
2009	Entie Bank	186235650	241423095	30545	1192721	3835160	1328338	710.376	0.475897	0.0158856			0.823	0.932	0.767		0.823	0.932	0.767		1	0.954147		0.736843	0.585034
2010	Entie Bank	196976374	272350996	29828	1430709	2988631	1411957	733.321	0.653224	0.0109735			0.759	1	0.759		0.759	1	0.759		0.753344	0.954825		0.570227	0.389268
2011	Entie Bank	197819418	301167013	28762	1713015	3747130	1574442	836.025	1.11466	0.012442			0.703	0.87	0.612		0.703	0.87	0.612		0.759373	0.957257		0.33937	0.214344
2012	Entie Bank	199926904	294861054	27115	2227419	3784702	1333003	1087.08	1.39458	0.0128355			0.672	0.725	0.487		0.672	0.725	0.488		0.840159	0.958992		0.985296	0.912053
2013	Entie Bank	185828247	276629149	24722	1775413	3578216	1241171	866.478	1.33665	0.0129351			0.684	0.92	0.629		0.684	0.92	0.629		0.802787	0.961967		0.408636	0.259435
2014	Entie Bank	191009208	262745653	23708	1893512	3422669	1364773	924.115	1.41811	0.0130265			0.666	0.851	0.566		0.666	0.851	0.566		0.854511	0.965117		0.349946	0.256446
2015	Entie Bank	179947097	248627260	22973	1882077	3239240	1446834	918.534	1.67721	0.0130285			0.644	0.868	0.56		0.644	0.868	0.56		0.735389	0.966906		0.20075	0.123166
2016	Entie Bank	182231120	248308550	23373	1687681	2766822	1336850	990.423	1.66672	0.0111427			0.68	0.86	0.584		0.68	0.86	0.584		0.806146	0.967483		0.573046	0.48887
2017	Entie Bank	183165782	263243798	21526	1725775	2040019	1288062	1125.02	1.57973	0.00774954			0.861	0.698	0.601		0.861	0.698	0.601		0.79146	0.968598		0.885471	0.643761
2018	Entie Bank	190940952	264155110	20536	1660239	2670745	1227639	1100.22	1.70627	0.0101105			0.812	0.782	0.635		0.812	0.782	0.635		0.805215	0.969113		0.720009	0.513541
2019	Entie Bank	199957897	260899159	20378	1689471	2919286	1210577	1109.3	1.7357	0.0111893			0.799	0.807	0.645		0.799	0.807	0.645		0.938536	0.970089		0.342815	0.225425
2020	Entie Bank	200190097	263336062	20537	1648238	1959152	1158634	1118.97	1.71236	0.00743974			0.813	0.748	0.608		0.813	0.748	0.608		0.833938	0.97019		0.320362	0.273054
2007	Sunny Bank	172892491	207114907	36535	1845307	4241734	1440844	721.387	0.151328	0.0204801			0.355	0.519	0.184		1	0.037	0.037		0.852512	0.956535		0.412813	0.328406
2008	Sunny Bank	166298395	208775980	28750	1639818	4652186	1362974	717.645	0.145127	0.0222831			0.773	0.722	0.559		0.773	0.722	0.559		0.784287	0.958812		0.384566	0.203019
2009	Sunny Bank	161951070	199320480	26276	1292697	2520379	1166540	652.877	0.126438	0.0126449			0.74	0.857	0.634		0.74	0.857	0.634		0.804093	0.957803		0.355525	0.250579
2010	Sunny Bank	172483268	204848014	25926	1384494	1697254	1129680	732.149	0.123674	0.00828543			0.782	0.859	0.672		0.782	0.859	0.672		0.812202	0.959792		0.289715	0.175923
2011	Sunny Bank	177345283	219354071	25801	1402273	2013690	1135898	756.35	0.126241	0.00918009			0.875	0.692	0.605		0.875	0.692	0.605		0.999994	0.962249		0.909452	0.799676
2012	Sunny Bank	189949281	229153709	25201	1681006	2217558	971971	906.691	0.102818	0.00967716			0.826	0.695	0.574		0.826	0.695	0.574		0.850202	0.962562		0.934876	0.86034
2013	Sunny Bank	202807580	258220132	25174	1948444	2328071	993413	1050.94	0.105994	0.00901584			0.833	0.741	0.617		0.833	0.741	0.617		0.824138	0.963016		0.940614	0.626579
2014	Sunny Bank	215691619	286279355	25165	2047238	2608819	1119413	1104.23	0.119519	0.00911284			0.874	0.668	0.584		0.874	0.668	0.584		0.624767	0.963911		0.59288	0.451322
2015	Sunny Bank	238052110	318609421	24518	2071462	2927074	1279538	1117.29	0.134907	0.00918703			0.861	0.749	0.645		0.861	0.749	0.645		0.912471	0.962752		0.964421	0.836331
2016	Sunny Bank	260816501	344605249	24276	2116459	2838093	1348751	1141.56	0.142194	0.00823578			0.847	0.78	0.661		0.847	0.78	0.661		0.778794	0.961762		0.298109	0.176118
2017	Sunny Bank	286837682	376540732	24448	2095689	3054869	1365804	1130.36	0.145548	0.00811298			0.892	0.78	0.696		0.892	0.78	0.696		0.866485	0.961377		0.664386	0.558329
2018	Sunny Bank	311310571	412902705	23863	2273932	3650643	1464066	1226.5	0.157939	0.00884141			0.933	0.742	0.692		0.933	0.742	0.692		0.812818	0.960704		0.63571	0.432013
2019	Sunny Bank	340856579	458841297	24401	2281198	4228535	1543200	1230.42	0.11363	0.00921568			0.974	0.783	0.763		0.974	0.783	0.763		0.837094	0.96		0.983856	0.910241
2020	Sunny Bank	384729541	523840754	24286	2442718	3634054	1528661	1317.54	0.104501	0.00693733			0.904	0.803	0.726		0.904	0.803	0.726		0.755127	0.958207		0.340598	0.220914
2007	King's Town Bank	130219256	147669885	50123	836486	2875573	1049783	575.696	0.302624	0.019473			0.295	0.511	0.151		0.688	0.03	0.021		0.835698	0.961209		0.8906	0.60364
2008	King's Town Bank	104823661	134214699	25209	793633	2711447	1041843	625.4	0.311143	0.0202023			0.902	0.905	0.816		0.902	0.905	0.816		0.801868	0.967555		0.53322	0.431439
2009	King's Town Bank	94568289	135225288	24744	741347	1314532	884008	670.902	0.278903	0.00972105			0.891	0.884	0.788		0.891	0.884	0.788		0.924485	0.966604		0.990282	0.997197
2010	King's Town Bank	95916850	134654645	25028	715610	914470	797319	696.796	0.274685	0.00679123			0.944	0.943	0.89		0.96	0.95	0.912		0.783958	0.969089		0.368316	0.253306
2011	King's Town Bank	94496092	136090972	25249	704626	1160340	748795	701.819	0.282488	0.00852621			0.929	0.823	0.765		0.929	0.866	0.805		0.811031	0.972469		0.493475	0.314953
2012	King's Town Bank	96547359	139370025	25112	704626	1198590	723854	701.819	0.259591	0.00860006			1	0.873	0.873		1	0.945	0.945		0.832887	0.972821		0.307031	0.186185
2013	King's Town Bank	107542844	145581326	25242	766562	1222437	716016	878.078	0.266812	0.00839694			0.992	0.946	0.938		0.992	0.964	0.957		0.971047	0.974042		0.729107	0.560328
2014	King's Town Bank	121560045	159224751	25858	726121	1378258	829732	819.55	0.325501	0.00865605			1	1	1		1	1	1		0.798011	0.974241		0.560472	0.382918
2015	King's Town Bank	123642946	169383517	26814	787217	1428961	928303	860.346	0.371989	0.00843625			1	0.987	0.987		1	1	1		0.783874	0.973973		0.361481	0.212856
2016	King's Town Bank	124251450	173752830	25999	681206	1324638	1024443	712.559	0.415879	0.00762369			1	1	1		1	1	1		0.847792	0.973673		0.984678	0.922673
2017	King's Town Bank	142947865	180388401	25331	809437	1431778	1032447	840.537	0.431073	0.0079372			1	1	1		1	1	1		0.809161	0.973991		0.408142	0.276149
2018	King's Town Bank	152229752	188432924	25524	841831	1855473	1784391	857.262	0.74692	0.00984686			1	1	1		1	1	1		0.85224	0.973462		0.342156	0.245388
2019	King's Town Bank	155350678	191798662	26267	875521	2078065	1933699	876.397	0.712554	0.0108346			1	1	1		1	1	1		0.745786	0.974109		0.198895	0.119266
2020	King's Town Bank	184901230	226932674	26877	910560	1267131	1899734	901.545	0.562505	0.00558373			1	1	1		1	1	1		0.828729	0.971129		0.553306	0.457462
2007	KGI Bank	113651805	131126060	59182	2584435	4214379	5766130	857.192	0.842104	0.0321399			0.064	0.621	0.04		1	-0.04	-0.04		0.795174	0.96312		0.887935	0.635432
2008	KGI Bank	93593380	122600724	39050	1936193	3650665	3795001	858.622	0.576051	0.0297769			0.527	0.59	0.311		0.53	0.586	0.311		0.805852	0.96824		0.693038	0.505285
2009	KGI Bank	71129196	103253606	25764	1487366	2025702	2869959	906.93	0.440466	0.0196187			0.394	0.834	0.329		0.394	0.834	0.329		0.918579	0.971883		0.337486	0.216812
2010	KGI Bank	67083213	108448936	59787	1493525	1083703	2263134	886.365	0.367278	0.00999275			0.503	0.735	0.37		0.681	0.759	0.517		0.843537	0.971469		0.300871	0.263647
2011	KGI Bank	79661901	112944159	62032	1610714	1199806	2107720	868.309	0.346475	0.010623			0.63	0.46	0.29		0.879	0.538	0.473		0.83913	0.972981		0.398242	0.32223
2012	KGI Bank	85237711	126509252	57011	2074731	1325747	1770938	1144.36	0.273365	0.0104794			0.658	0.422	0.278		0.893	0.47	0.42		0.789192	0.972785		0.370322	0.193478
2013	KGI Bank	98768620	141034850	55477	1998900	1482072	1789147	1220.33	0.288795	0.0105086			0.631	0.535	0.337		0.786	0.553	0.435		0.824435	0.972665		0.354549	0.250361
2014	KGI Bank	99737872	137366899	53777	2409310	1545816	2084847	1470.89	0.366699	0.0112532			0.654	0.406	0.265		0.794	0.454	0.361		0.826964	0.975772		0.286147	0.172714
2015	KGI Bank	217780328	354170845	59245	3238243	3857876	2317755	1976.95	0.384179	0.0108927			0.655	0.6	0.393		0.655	0.675	0.442		1	0.960307		0.923438	0.886532
2016	KGI Bank	252376992	343447506	72059	3437649	3304744	2337068	1565.41	0.393499	0.00962227			0.641	0.615	0.394		0.647	0.622	0.403		0.868493	0.958988		0.907521	0.826078
2017	KGI Bank	293656990	376623134	80555	3595271	4124619	2377305	1637.19	0.380603	0.0109516			0.623	0.66	0.411		0.623	0.705	0.439		0.840035	0.95804		0.926829	0.60985
2018	KGI Bank	335751432	421704877	89524	3683847	6074574	2493756	1677.53	0.403124	0.0144048			0.582	0.769	0.448		0.586	0.799	0.468		0.674354	0.956358		0.603705	0.494176
2019	KGI Bank	342501981	421317257	42745	3839045	6820339	2558061	1748.2	0.416085	0.0161881			0.567	0.791	0.448		0.567	0.791	0.448		0.902581	0.959606		0.965896	0.869919
2020	KGI Bank	374887143	513289589	45345	3844436	4082450	2593789	1750.65	0.449389	0.0079535			0.673	0.671	0.452		0.673	0.671	0.452		0.801782	0.956816		0.292583	0.167796
2007	Cathay United Bank	767166716	1044378942	451972	5315389	19664972	8887946	844.383	0.319341	0.0188293			1	0.71	0.71		1	0.253	0.253		0.876277	0.922593		0.654212	0.546078
2008	Cathay United Bank	819586014	1104220964	409705	5105107	20794218	9326342	736.88	0.346344	0.0188316			0.97	0.791	0.768		1	0.784	0.784		0.778174	0.922963		0.657806	0.439818
2009	Cathay United Bank	820931652	1311397375	373898	5796431	10901533	8946489	884.816	0.338492	0.00831291			0.945	0.752	0.71		1	0.878	0.878		0.861855	0.919987		0.977991	0.859474
2010	Cathay United Bank	900995143	1342231458	425745	6101897	8597898	9058082	908.156	0.35573	0.00640567			0.962	0.743	0.715		1	0.95	0.95		0.777112	0.921213		0.332447	0.210428
2011	Cathay United Bank	1001925794	1484029187	460561	6613420	11755192	10101629	928.33	0.405256	0.00792113			0.975	0.73	0.712		1	0.952	0.952		0.858271	0.922643		0.880823	0.594545
2012	Cathay United Bank	1003183193	1539774066	473207	8572600	12729395	9267719	1117.83	0.413904	0.00826705			0.921	0.611	0.563		0.988	0.799	0.79		0.79562	0.923237		0.534795	0.473958
2013	Cathay United Bank	1031105321	1615860463	500829	9346021	13221163	10869765	1049.88	0.475405	0.00818212			0.908	0.657	0.597		0.951	0.789	0.751		0.907273	0.924155		0.989953	0.951362
2014	Cathay United Bank	1119281103	1739023267	534849	10165319	14973288	12639102	1080.15	0.552748	0.00861017			0.927	0.618	0.573		0.984	0.786	0.773		0.796131	0.925136		0.362332	0.248037
2015	Cathay United Bank	1127807127	1881657210	556064	11275262	15743917	13575545	1122.7	0.538197	0.00836705			0.881	0.594	0.524		0.924	0.774	0.715		0.823849	0.924916		0.490595	0.314829
2016	Cathay United Bank	1437530908	2032599788	550667	12182153	14812568	14776589	1088.86	0.593652	0.0072875			0.877	0.709	0.622		0.901	0.754	0.679		0.851003	0.923198		0.302681	0.178489
2017	Cathay United Bank	1434558167	2098367963	681590	14609255	16540184	14692192	1252.83	0.590837	0.0078824			0.841	0.566	0.476		0.859	0.705	0.606		0.850609	0.923807		0.726975	0.566975
2018	Cathay United Bank	1595323251	2227661690	897921	16057085	20390612	15283063	1315.83	0.600803	0.00915337			0.873	0.535	0.467		1	1	1		0.816326	0.922704		0.53348	0.371945
2019	Cathay United Bank	1553150906	2335331108	1071974	16881873	21680489	16923809	1391.4	0.65689	0.00928369			0.905	0.511	0.463		1	1	1		0.858233	0.92301		0.357499	0.214537
2020	Cathay United Bank	1661295961	2648995024	1249012	16845281	14869483	15840611	1387.01	0.625332	0.00561325			0.851	0.557	0.474		1	1	1		0.887184	0.921296		0.982433	0.905993
2007	Bank of PanHsin	128429990	144096959	26063	961507	3299508	1036923	652.754	0.178544	0.0228978			0.291	0.42	0.122		0.733	0.023	0.017		0.879834	0.963855		0.413207	0.285644
2008	Bank of PanHsin	122014564	143985266	27351	1149421	3295998	980961	853.319	0.141898	0.0228912			0.791	0.782	0.619		0.791	0.782	0.619		0.932558	0.96617		0.344799	0.236871
2009	Bank of PanHsin	114033176	141909152	25539	931197	1858975	921063	714.656	0.129841	0.0130998			0.731	0.926	0.677		0.732	0.925	0.677		0.798547	0.964752		0.196296	0.116222
2010	Bank of PanHsin	106313757	139251199	26426	940458	1125475	936056	729.603	0.124678	0.00808234			0.777	0.916	0.713		0.778	0.941	0.732		0.869083	0.967856		0.454549	0.357867
2011	Bank of PanHsin	102164399	142515449	27521	903473	1242005	1096204	723.357	0.137519	0.00871488			0.823	0.757	0.623		0.831	0.794	0.659		0.820663	0.97104		0.872238	0.616919
2012	Bank of PanHsin	97333371	145304922	26987	1042435	1259783	1006143	834.616	0.171033	0.00866993			0.87	0.698	0.607		0.873	0.758	0.662		0.864751	0.972264		0.688457	0.498741
2013	Bank of PanHsin	103162173	146574270	27416	1100901	1268884	866256	881.426	0.15196	0.00865694			0.842	0.752	0.633		0.845	0.781	0.659		0.999991	0.973882		0.335598	0.210385
2014	Bank of PanHsin	128273163	181967628	28663	1326577	1474956	1036249	1062.11	0.149854	0.0081056			0.897	0.658	0.591		0.899	0.674	0.607		0.90613	0.972401		0.297732	0.260052
2015	Bank of PanHsin	131236162	186111200	29455	1497858	1633541	1142586	1199.25	0.170317	0.00877723			0.82	0.662	0.543		0.82	0.684	0.561		0.936512	0.972761		0.40132	0.333079
2016	Bank of PanHsin	137516023	206495592	28712	1504031	1594232	1147922	1204.19	0.174895	0.00772042			0.822	0.632	0.519		0.822	0.632	0.519		0.852079	0.97171		0.346939	0.182412
2017	Bank of PanHsin	144041791	211661967	28211	1474483	1698299	1137297	1180.53	0.17832	0.00802364			0.827	0.706	0.584		0.827	0.722	0.598		0.92647	0.972404		0.35067	0.233677
2018	Bank of PanHsin	152561304	214826237	28083	1510507	1868947	1135833	1209.37	0.157925	0.00869981			0.866	0.677	0.586		0.866	0.684	0.592		0.878996	0.97262		0.288529	0.174479
2019	Bank of PanHsin	165944398	218671761	28217	1652207	2000543	1167755	1322.82	0.168358	0.00914861			0.877	0.648	0.568		0.877	0.648	0.568		0.931238	0.973069		0.936727	0.912817
2020	Bank of PanHsin	179152449	240693330	27240	1679447	1567646	1132142	1344.63	0.162901	0.00651304			0.85	0.65	0.552		0.85	0.65	0.552		0.940549	0.971791		0.901561	0.876308
2007	CITI Bank (Taiwan)	125438707	205776339	56666	102442	269427	287600	49.3696	0.0391204	0.00130932			1	1	1		1	0.108	0.108		0.913036	0.954675		0.92794	0.628819
2008	CITI Bank (Taiwan)	64865294	154413099	45723	1416273	2986234	3605918	788.132	0.643937	0.0193393			0.797	0.61	0.486		0.798	0.625	0.499		0.708597	0.967344		0.635961	0.507948
2009	CITI Bank (Taiwan)	123641177	593096463	38198	2415626	1839515	7487148	604.36	1.73642	0.00310154			1	0.811	0.811		1	0.811	0.811		0.955398	0.944051		0.961662	0.85241
2010	CITI Bank (Taiwan)	164539554	588197262	21493	4366056	2219033	11806604	914.549	2.63949	0.0037726			1	0.463	0.463		1	0.463	0.463		0.872339	0.94674		0.266762	0.167678
2011	CITI Bank (Taiwan)	212499439	534903217	63903	4647261	2216376	12309549	916.8	2.82777	0.00414351			1	0.383	0.383		1	0.383	0.383		0.990075	0.946634		0.673758	0.560932
2012	CITI Bank (Taiwan)	189859763	544008590	85823	4313070	2358840	11668895	911.276	2.86005	0.00433603			1	0.428	0.428		1	0.469	0.469		0.872056	0.947111		0.65991	0.447498
2013	CITI Bank (Taiwan)	236675057	536976211	92911	6093670	1868298	9668105	1287.49	2.59946	0.00347929			1	0.326	0.326		1	0.352	0.352		0.913953	0.948363		0.978487	0.843999
2014	CITI Bank (Taiwan)	251852949	568801792	96649	5538944	2178574	9861969	1170.28	2.90697	0.00383011			1	0.367	0.367		1	0.407	0.407		0.854067	0.949499		0.330625	0.207646
2015	CITI Bank (Taiwan)	265656067	610993421	98299	6261112	2384692	9973953	1322.86	3.18878	0.00390297			1	0.329	0.329		1	0.37	0.37		0.917704	0.949227		0.864459	0.597824
2016	CITI Bank (Taiwan)	288725724	584653897	100408	6151704	2483052	9223039	1545.65	3.08645	0.00424705			1	0.316	0.316		1	0.35	0.35		0.826751	0.950012		0.533879	0.471483
2017	CITI Bank (Taiwan)	303181344	567438673	106846	6179750	2275167	9515611	1541.85	3.26015	0.00400954			1	0.308	0.308		1	0.349	0.349		0.961133	0.951089		0.990926	0.932317
2018	CITI Bank (Taiwan)	317215339	592201147	113054	6120255	2836726	8624942	1513.79	3.20166	0.00479014			1	0.331	0.331		1	0.36	0.36		0.870389	0.950955		0.362208	0.247519
2019	CITI Bank (Taiwan)	313083163	629780378	110751	6384833	3192767	8031355	1591.43	2.97561	0.00506965			1	0.353	0.353		1	0.359	0.359		0.874786	0.951617		0.489334	0.308793
2020	CITI Bank (Taiwan)	299820539	631826098	105296	6687975	1698043	8025445	1677.87	2.91395	0.00268752			1	0.309	0.309		1	0.309	0.309		0.905303	0.952081		0.301191	0.17405
2007	Far Eastern Bank	223085628	280759618	45861	1852671	7310918	2829541	743.149	1.12792	0.0260398			0.372	0.859	0.319		0.625	0.035	0.022		0.966625	0.950346		0.716913	0.563148
2008	Far Eastern Bank	210679832	296272866	42979	1808106	7606415	2702079	765.498	1.13262	0.0256737			0.726	0.889	0.645		0.726	0.889	0.645		0.86115	0.951728		0.507345	0.374191
2009	Far Eastern Bank	213606351	320450225	41049	1750346	3763450	2447808	812.226	1.0916	0.0117443			0.727	0.893	0.65		0.727	0.893	0.65		0.821106	0.949108		0.354136	0.213727
2010	Far Eastern Bank	236351285	347860583	44107	2317182	3076203	2706532	956.723	0.941083	0.00884321			0.651	0.857	0.557		0.651	0.857	0.557		0.785	0.949964		0.980452	0.910113
2011	Far Eastern Bank	269460381	369998562	45990	2570666	4199879	2735860	970.795	0.929385	0.0113511			0.659	0.765	0.505		0.659	0.765	0.505		0.832967	0.951676		0.385115	0.191496
2012	Far Eastern Bank	280219426	391933266	46085	3415377	5499120	2435319	1307.07	0.846013	0.0140308			0.576	0.719	0.414		0.576	0.736	0.424		0.875687	0.952203		0.342685	0.241981
2013	Far Eastern Bank	292517032	398305940	48603	3544628	6379554	2448498	1363.32	0.870039	0.0160167			0.53	0.883	0.468		0.53	0.89	0.472		0.759984	0.953649		0.19405	0.119182
2014	Far Eastern Bank	319176466	423242417	49560	3813394	6873872	2692816	1447.21	0.966836	0.016241			0.532	0.844	0.449		0.532	0.849	0.451		0.807027	0.954888		0.430314	0.321002
2015	Far Eastern Bank	334063822	451294909	49362	3815691	6185693	2759600	1355	0.971187	0.0137065			0.59	0.802	0.473		0.59	0.804	0.475		0.767627	0.954379		0.88311	0.640646
2016	Far Eastern Bank	355963672	452720460	50479	3793101	3844797	2686451	1366.39	0.929204	0.00849265			0.753	0.665	0.501		0.753	0.665	0.501		0.798362	0.954322		0.67702	0.500131
2017	Far Eastern Bank	351056762	472392183	53198	3667799	4653057	2729839	1331.81	0.945202	0.00984999			0.685	0.703	0.481		0.685	0.703	0.482		1	0.954994		0.334821	0.214581
2018	Far Eastern Bank	379688118	508407972	53694	3838158	5635434	2796837	1515.26	1.02302	0.0110845			0.711	0.693	0.492		0.711	0.693	0.492		0.821982	0.954647		0.282363	0.224937
2019	Far Eastern Bank	384624817	537396140	54920	4064363	6416746	2888692	1604.56	0.991751	0.0119404			0.704	0.693	0.488		0.704	0.693	0.488		0.874945	0.955045		0.400086	0.328657
2020	Far Eastern Bank	383192769	582152911	55425	4140505	4421002	2724028	1634.62	0.913149	0.00759423			0.694	0.667	0.462		0.694	0.667	0.462		0.787642	0.954379		0.331098	0.16515
2007	Bank of KaoHsiung	111557275	127114162	33390	1003854	2506120	745835	1130.47	0.313968	0.0197155			0.357	0.286	0.102		1	0.026	0.026		0.948645	0.967123		0.345311	0.234395
2008	Bank of KaoHsiung	136927280	158608995	33231	1010083	2890066	794587	1074.56	0.338654	0.0182213			1	0.765	0.765		1	0.765	0.765		0.793412	0.96423		0.280323	0.149703
2009	Bank of KaoHsiung	138260597	157865752	35981	988307	1547840	723804	1069.6	0.31679	0.00980479			0.984	0.747	0.735		0.994	0.739	0.735		0.919658	0.962065		0.936866	0.918749
2010	Bank of KaoHsiung	162193890	185091512	36790	1057955	1307476	773320	1156.23	0.345723	0.00706394			1	0.829	0.829		1	0.862	0.862		0.877213	0.961544		0.909087	0.821271
2011	Bank of KaoHsiung	166215870	193866022	38385	1037121	1762138	816635	1097.48	0.370829	0.00908946			0.975	0.774	0.755		0.977	0.814	0.795		0.833635	0.963913		0.923023	0.641842
2012	Bank of KaoHsiung	162044345	189455479	40297	1365101	1883548	643816	1439.98	0.233426	0.0099419			1	0.616	0.616		1	0.671	0.671		0.659298	0.96563		0.646765	0.530442
2013	Bank of KaoHsiung	178261475	198689944	41094	1388129	1890012	669179	1447.48	0.243849	0.00951237			0.966	0.804	0.777		1	0.795	0.795		0.935537	0.966338		0.958153	0.86728
2014	Bank of KaoHsiung	182883017	236927451	41486	1445569	2145799	753686	1523.26	0.253037	0.00905678			0.99	0.721	0.714		1	0.732	0.732		0.814254	0.966579		0.253567	0.165152
2015	Bank of KaoHsiung	165943918	229739869	40917	1482621	2298356	808133	1563.95	0.274345	0.0100042			0.902	0.736	0.663		0.955	0.721	0.689		0.999987	0.968326		0.693803	0.572011
2016	Bank of KaoHsiung	175615779	225470045	42016	1477355	1879064	816798	1568.32	0.280991	0.00833399			0.903	0.713	0.644		0.928	0.7	0.65		0.882397	0.968537		0.681672	0.458615
2017	Bank of KaoHsiung	175860151	229748828	45958	1434337	1854178	769029	1477.18	0.261614	0.00807046			0.943	0.712	0.672		0.982	0.722	0.709		0.814846	0.969201		0.982425	0.889404
2018	Bank of KaoHsiung	181244224	223286113	49805	1495954	2329894	797557	1455.21	0.276205	0.0104346			0.902	0.717	0.647		1	0.686	0.686		0.802784	0.969705		0.331312	0.207875
2019	Bank of KaoHsiung	175151435	225754145	51840	1624377	2451822	794443	1570.96	0.280284	0.0108606			0.979	0.612	0.6		1	0.604	0.604		0.840299	0.970895		0.842645	0.599841
2020	Bank of KaoHsiung	176158959	230183260	50801	1683592	1640887	803328	1485.96	0.256171	0.00712861			0.892	0.601	0.537		1	0.551	0.551		0.765477	0.970766		0.521517	0.46146
2007	Standard Chartered Bank (Taiwan)	290276544	380571379	93254	4260385	7012760	5953553	878.43	0.797609	0.0184269			0.622	0.357	0.222		1	0.021	0.021		0.907733	0.943209		0.990726	0.959068
2008	Standard Chartered Bank (Taiwan)	310526139	513773977	87880	4994025	7453176	6669033	1067.1	0.834198	0.0145067			1	0.372	0.372		1	0.374	0.374		0.831946	0.941361		0.357133	0.247951
2009	Standard Chartered Bank (Taiwan)	313086588	469832096	75284	4650534	4792211	7689579	1193.36	1.01033	0.0101998			0.696	0.489	0.341		0.696	0.489	0.341		0.815115	0.940906		0.483412	0.30597
2010	Standard Chartered Bank (Taiwan)	344500675	590419248	75683	4930396	3026274	6403304	1227.38	0.880636	0.00512564			0.897	0.457	0.41		0.908	0.452	0.41		0.845695	0.940191		0.301834	0.185456
2011	Standard Chartered Bank (Taiwan)	346151003	595735394	75969	4591276	4721879	6136970	1190.68	1.01017	0.00792613			0.791	0.54	0.427		0.791	0.544	0.43		0.901042	0.94339		0.714809	0.579039
2012	Standard Chartered Bank (Taiwan)	350387046	562430032	102412	5637074	5257563	5307405	1461.9	0.877568	0.00934794			0.678	0.494	0.335		0.678	0.559	0.379		0.775276	0.944326		0.501331	0.363146
2013	Standard Chartered Bank (Taiwan)	344157478	576902709	95005	5471372	5043953	5158020	1418.92	0.927101	0.00874316			0.729	0.529	0.386		0.729	0.569	0.415		0.817646	0.946244		0.342725	0.204524
2014	Standard Chartered Bank (Taiwan)	337544264	597519644	96459	5720629	5331658	5628047	1483.57	1.04124	0.00892298			0.727	0.509	0.37		0.727	0.559	0.407		0.750979	0.948375		0.979704	0.89708
2015	Standard Chartered Bank (Taiwan)	303239940	497589001	90344	5338732	5104577	5540137	1384.53	1.12485	0.0102586			0.63	0.509	0.32		0.63	0.586	0.369		0.870039	0.951764		0.371186	0.187792
2016	Standard Chartered Bank (Taiwan)	267281457	492606933	83329	5049033	3567771	4932962	1497.78	1.05266	0.00724263			0.767	0.427	0.328		0.767	0.469	0.36		0.846321	0.953468		0.340633	0.243673
2017	Standard Chartered Bank (Taiwan)	262812237	505410260	78805	5058352	4275089	5044856	1544.06	1.14055	0.00845865			0.691	0.491	0.339		0.691	0.534	0.369		0.737341	0.954794		0.191768	0.116985
2018	Standard Chartered Bank (Taiwan)	277484777	510768268	75245	5197854	6264170	4720648	1633	1.08469	0.0122642			0.582	0.584	0.34		0.582	0.614	0.357		0.752689	0.955385		0.425285	0.316154
2019	Standard Chartered Bank (Taiwan)	282220611	514240351	69837	5189078	6664349	4726467	1656.26	1.27439	0.0129596			0.59	0.61	0.36		0.59	0.616	0.363		0.733529	0.956505		0.898462	0.644749
2020	Standard Chartered Bank (Taiwan)	286069558	620944582	116190	4948408	3543878	4638812	1652.77	1.38298	0.00570724			0.784	0.523	0.41		0.786	0.522	0.41		0.780134	0.952915		0.679397	0.479712
2007	Union Bank of Taiwan	203933586	263478347	304585	2020051	7811711	4352140	532.854	0.500105	0.0296484			0.286	0.857	0.245		0.588	1.071	0.63		0.933055	0.945523		0.328464	0.213681
2008	Union Bank of Taiwan	178552904	277565856	236323	2193589	7865112	3720314	640.09	0.433491	0.028336			0.629	0.788	0.496		0.713	0.825	0.589		0.794654	0.948349		0.273071	0.22261
2009	Union Bank of Taiwan	168632819	270515873	59205	2048089	3794382	3261965	634.476	0.392346	0.0140265			0.554	0.87	0.482		0.562	0.859	0.482		0.880571	0.95092		0.391689	0.30671
2010	Union Bank of Taiwan	188369248	288855487	63958	2108782	2552673	3382740	641.357	0.417453	0.0088372			0.602	0.867	0.522		0.637	0.875	0.557		0.775024	0.951556		0.319529	0.158469
2011	Union Bank of Taiwan	189111113	321914712	66967	2212726	2918762	3714868	656.79	0.465945	0.00906688			0.737	0.682	0.503		0.757	0.724	0.548		0.947628	0.953499		0.339471	0.221767
2012	Union Bank of Taiwan	199788512	336561067	71572	2632434	3426807	4198287	756.447	0.543173	0.0101818			0.707	0.649	0.459		0.725	0.733	0.532		0.773399	0.953402		0.275587	0.143824
2013	Union Bank of Taiwan	227974804	364084582	74529	2838048	3399120	4340008	804.435	0.567817	0.00933607			0.755	0.653	0.493		0.765	0.714	0.546		0.90185	0.953609		0.934179	0.923528
2014	Union Bank of Taiwan	255787180	395852404	79636	2971179	3730345	4720772	818.958	0.610367	0.00942358			0.758	0.65	0.492		0.773	0.728	0.563		0.854673	0.954168		0.870583	0.788636
2015	Union Bank of Taiwan	278801052	421018106	83630	3036000	4013743	4978400	791.656	0.644658	0.00953342			0.77	0.657	0.506		0.773	0.739	0.572		0.8037	0.95336		0.935285	0.673702
2016	Union Bank of Taiwan	282416950	431618915	83460	3345749	3709965	5183582	859.427	0.635524	0.00859546			0.727	0.622	0.452		0.728	0.68	0.495		0.634446	0.953568		0.636857	0.522412
2017	Union Bank of Taiwan	316728989	449049470	86924	3352574	3677756	5375359	843.415	0.665194	0.00819009			0.773	0.637	0.493		0.773	0.681	0.527		0.895564	0.953503		0.95916	0.845449
2018	Union Bank of Taiwan	325015686	513918075	85909	3531027	4285920	5431131	888.309	0.678095	0.00833969			0.849	0.593	0.503		0.849	0.632	0.537		0.768882	0.952682		0.243193	0.160884
2019	Union Bank of Taiwan	384649673	532899100	90559	3831242	5525647	5766809	963.834	0.723509	0.010369			0.748	0.688	0.515		0.748	0.688	0.515		0.999961	0.952319		0.678641	0.588208
2020	Union Bank of Taiwan	422845363	606860499	91447	3965882	4282424	6232265	997.706	0.786173	0.00705669			0.707	0.709	0.501		0.707	0.709	0.501		0.855772	0.950511		0.699641	0.478106
2007	Shin Kong Bank	276617925	325763735	237857	2478130	5989191	3403674	730.796	0.400712	0.0183851			0.671	0.517	0.347		0.875	0.017	0.015		0.777656	0.942605		0.984425	0.897339
2008	Shin Kong Bank	280299019	356026863	241045	2184244	7045778	3219749	656.323	0.467289	0.01979			0.865	0.754	0.652		0.944	0.744	0.703		0.771524	0.942674		0.329086	0.207384
2009	Shin Kong Bank	283560225	374882818	232607	2212523	3573399	2819837	709.369	0.443334	0.00953204			0.833	0.705	0.588		1	1	1		0.801448	0.940427		0.820441	0.601245
2010	Shin Kong Bank	324780056	412825362	261365	2405422	2573626	2748303	736.279	0.441036	0.00623418			0.878	0.762	0.669		1	1	1		0.750735	0.940601		0.532219	0.448213
2011	Shin Kong Bank	371035016	481805377	283847	2793951	3781720	2983699	794.413	0.496762	0.00784906			0.883	0.689	0.608		1	1	1		0.886878	0.941273		0.990641	0.997481
2012	Shin Kong Bank	421358813	556229846	302707	3459034	4805041	2621899	964.863	0.372029	0.00863859			0.874	0.657	0.574		1	1	1		0.796563	0.939963		0.354485	0.24758
2013	Shin Kong Bank	444641614	614516605	325446	3642137	5102498	2883498	977.492	0.41695	0.00830327			0.889	0.751	0.668		1	1	1		0.781951	0.940292		0.468478	0.294847
2014	Shin Kong Bank	475281627	643679537	349324	3955608	5692463	3280544	1027.16	0.481294	0.00884363			0.844	0.745	0.629		1	1	1		0.805372	0.941612		0.300145	0.203091
2015	Shin Kong Bank	479668464	679592964	361581	4161179	5703865	3614140	1080.55	0.536699	0.00839306			0.878	0.689	0.605		1	1	1		0.876415	0.94159		0.69456	0.561079
2016	Shin Kong Bank	501314983	686883032	360370	4313861	4590177	3665944	1120.19	0.682373	0.00668262			0.916	0.674	0.617		1	1	1		0.787337	0.941643		0.495666	0.380899
2017	Shin Kong Bank	527758576	712252717	371621	4402377	4324913	3847776	1148.25	0.693548	0.00607216			1	0.583	0.583		1	1	1		0.840431	0.942146		0.332326	0.181452
2018	Shin Kong Bank	559020972	741670429	383375	4515285	5187712	3879838	1188.86	0.666357	0.00699463			1	0.595	0.595		1	1	1		0.853805	0.942051		0.97915	0.888683
2019	Shin Kong Bank	597428365	815013097	385770	4696483	6303795	3904194	1236.57	0.672865	0.00773459			1	0.625	0.625		1	0.986	0.986		0.943165	0.941778		0.371314	0.188849
2020	Shin Kong Bank	644470441	910100550	421331	5169751	5067914	3947056	1361.18	0.679048	0.00556852			0.886	0.632	0.56		1	0.904	0.904		0.902561	0.940314		0.337788	0.236274
2007	TaiperStar Bank	25614588	35808484	4426	135117	310634	135738	338.639	0.119139	0.00867487			1	0.758	0.758		1	0.047	0.047		0.78233	1		0.183869	0.103998
2008	TaiperStar Bank	26834098	36224552	8736	303597	670384	286578	689.993	0.235974	0.0185063			1	1	1		1	1	1		0.808987	1		0.414203	0.28855
2009	TaiperStar Bank	25805216	34502573	6812	283564	320760	300840	742.314	0.239643	0.0092967			1	1	1		1	1	1		0.801623	1		0.874421	0.607192
2010	TaiperStar Bank	31284198	38326857	6250	338441	250291	350464	881.357	0.222149	0.00653043			1	1	1		1	1	1		0.84919	1		0.653996	0.440672
2011	TaiperStar Bank	34319348	43966995	6563	254452	373318	325659	652.441	0.175547	0.00849087			1	1	1		1	1	1		1	0.999905		0.320899	0.207783
2012	TaiperStar Bank	36038708	47579859	6527	338929	440305	245272	845.209	0.130535	0.00925402			1	1	1		1	1	1		0.829658	1		0.266009	0.218973
2013	TaiperStar Bank	37890974	54406683	6452	364627	449932	252501	909.294	0.139526	0.00826979			1	1	1		1	1	1		0.91218	1		0.385193	0.296926
2014	TaiperStar Bank	42245853	60849955	6454	374523	512127	276161	891.721	0.152256	0.00841623			1	1	1		1	1	1		0.807858	1		0.308212	0.143091
2015	TaiperStar Bank	44242321	62550107	6202	389359	547319	295138	878.914	0.165383	0.00875009			1	1	1		1	1	1		0.873349	1		0.333393	0.215841
2016	TaiperStar Bank	44412696	64365392	6113	392598	471622	301544	857.201	0.160026	0.00732726			1	1	1		1	1	1		0.830494	1		0.267893	0.133995
2017	TaiperStar Bank	46423574	68718851	6053	400200	497413	304256	828.571	0.15667	0.00723838			1	1	1		1	1	1		0.939979	1		0.936659	0.976727
2018	TaiperStar Bank	47402725	69292242	7048	406593	585290	325348	861.426	0.168432	0.00844669			1	1	1		1	1	1		0.834093	1		0.833706	0.728823
2019	TaiperStar Bank	49661254	71463008	7737	422659	664611	430472	903.118	0.253003	0.00930007			1	1	1		1	1	1		0.876721	1		0.917055	0.63944
2020	TaiperStar Bank	50579695	71138641	7646	413509	499467	492829	863.276	0.268082	0.00702104			1	1	1		1	1	1		0.677435	1		0.637373	0.513323
2007	Chang Hua Bank	908124870	1018883187	505150	6191276	23387684	5419106	969.963	0.216536	0.0229542			0.847	0.775	0.657		0.916	0.488	0.447		0.920702	0.92199		0.950098	0.787879
2008	Chang Hua Bank	978028617	1115545305	494320	6406374	21556455	5538731	976.879	0.223316	0.0193237			1	0.684	0.684		1	0.703	0.703		0.817222	0.922089		0.23469	0.153585
2009	Chang Hua Bank	1011067871	1211386820	462453	6518620	10295453	5171256	999.942	0.213332	0.0084989			1	0.656	0.656		1	1	1		0.914834	0.919514		0.652415	0.51949
2010	Chang Hua Bank	1046553781	1239867993	512923	7491661	8009125	5242785	1160.06	0.220508	0.00645966			0.989	0.621	0.615		1	1	1		0.815215	0.921335		0.692008	0.518411
2011	Chang Hua Bank	1122738843	1288280725	517186	7404153	10060294	5485272	1146.51	0.233336	0.00780909			0.995	0.628	0.625		1	0.966	0.966		0.866776	0.923741		0.984589	0.875726
2012	Chang Hua Bank	1129128128	1316088990	518165	8515650	10238045	5488924	1334.95	0.226624	0.00777914			0.943	0.592	0.558		1	0.827	0.827		0.794793	0.924468		0.316133	0.180451
2013	Chang Hua Bank	1142867165	1372890099	539377	8619517	10240983	5093745	1352.72	0.212854	0.00745943			0.969	0.717	0.694		1	0.799	0.799		0.894028	0.925841		0.790176	0.569317
2014	Chang Hua Bank	1259366749	1452969285	547427	8953290	12524515	5907503	1405.1	0.24796	0.00861994			0.976	0.736	0.718		1	0.864	0.864		0.833273	0.927064		0.517091	0.444504
2015	Chang Hua Bank	1321934363	1547739711	540987	9307329	12075574	6286957	1460.66	0.282474	0.00780207			1	0.712	0.712		1	0.822	0.822		0.95327	0.926885		0.990564	0.957586
2016	Chang Hua Bank	1367259890	1624429817	537902	10549116	10862757	5238280	1604.18	0.251752	0.00668712			1	0.683	0.683		1	0.717	0.717		0.80648	0.926868		0.337259	0.206102
2017	Chang Hua Bank	1377040660	1672079784	547910	10607874	11946045	5213441	1613.12	0.252583	0.00714442			1	0.588	0.588		1	0.691	0.691		0.860075	0.927744		0.460689	0.293591
2018	Chang Hua Bank	1336701095	1689581112	559205	10796961	15232556	5397892	1641.87	0.25615	0.00901558			0.959	0.584	0.56		1	0.644	0.644		0.865037	0.928429		0.29257	0.189273
2019	Chang Hua Bank	1427350947	1765948203	571777	10867641	16340528	5554025	1652.62	0.267872	0.00925312			0.989	0.616	0.609		1	0.616	0.616		0.910428	0.928607		0.672869	0.539655
2020	Chang Hua Bank	1477886845	1917987149	595162	10938784	10675907	16170327	1663.44	0.773244	0.0055662			0.946	0.621	0.587		0.998	0.592	0.591		0.85307	0.927195		0.482376	0.357606

## Sheet: Regression variables
Year	Name		ATM	ITE	TPAY	MPAY	SIZE	NPL	MSA	EA	MANA
2007	First Bank		6.69084	0.0293822	0	0	21.2265	1.5	0.0578275	5.42578	2.53051
2008	First Bank		6.65801	0.0332563	0	0	21.2917	1.45	0.0617278	5.06683	2.2564
2009	First Bank		6.67834	0.0234456	0	0	21.3828	1.32	0.0634564	4.64932	1.90922
2010	First Bank		6.71296	0.0162088	0	0	21.4176	0.84	0.0626695	4.7874	1.9531
2011	First Bank		6.71659	0.0101339	0	0	21.434	0.47	0.0606401	5.73286	1.99058
2012	First Bank		6.6995	0.014904	0	0	21.4522	0.44	0.0593043	5.95352	1.94507
2013	First Bank		6.65801	0.0172925	0	0	21.5148	0.47	0.0593964	5.96314	2.00216
2014	First Bank		6.64639	0.0209341	0	1	21.5548	0.2	0.056734	6.67079	2.09012
2015	First Bank		6.62936	0.0179321	0	1	21.6141	0.19	0.0563141	7.52885	2.01669
2016	First Bank		6.12468	0.01866	0	1	21.6336	0.2	0.0558614	7.67049	2.18251
2017	First Bank		6.19236	0.0209514	1	1	21.6671	0.38	0.0547337	7.48115	2.31062
2018	First Bank		6.1717	0.0225704	1	1	21.7748	0.32	0.058382	7.18754	2.30232
2019	First Bank		6.27288	0.0290365	1	1	21.8601	0.24	0.0602253	7.02364	2.25673
2020	First Bank		6.28413	0.0381455	1	1	21.96	0.24	0.0613899	6.36738	2.05591
2007	COTA Bank		4.29046	0.0122147	0	0	18.4509	2.92	0.00377973	5.14614	1.51202
2008	COTA Bank		4.27667	0.0107238	0	0	18.478	2.68	0.00370253	4.37361	0.988887
2009	COTA Bank		4.2485	0.00948947	0	0	18.5078	2.13	0.00358	4.29063	1.38179
2010	COTA Bank		4.21951	0.00686238	0	0	18.5677	0.82	0.00362527	4.46673	1.45249
2011	COTA Bank		4.14313	0.00541489	0	0	18.616	0.43	0.0036219	4.45332	1.44658
2012	COTA Bank		4.14313	0.005041	0	0	18.6569	0.37	0.00362326	4.1675	1.47506
2013	COTA Bank		4.14313	0.00437742	0	0	18.6946	0.36	0.00353998	4.81076	1.61353
2014	COTA Bank		4.14313	0.00434583	0	0	18.7531	0.34	0.00344433	4.77159	1.46688
2015	COTA Bank		4.14313	0.00275888	0	0	18.8016	0.21	0.00338192	5.49114	1.51199
2016	COTA Bank		4.15888	0.00289759	0	0	18.8467	0.22	0.00344145	5.56288	1.46733
2017	COTA Bank		4.18965	0.00466927	0	0	18.8883	0.24	0.00339956	6.44723	1.49776
2018	COTA Bank		4.20469	0.00644342	0	0	18.9217	0.5	0.00336672	6.56963	1.51833
2019	COTA Bank		4.18965	0.00491487	0	0	18.9505	0.44	0.0032821	6.74639	1.54595
2020	COTA Bank		4.18965	0.0102372	0	0	19.0071	0.2	0.00320371	6.97292	1.46449
2007	Shanghai Commercial and Savings Bank		5.64897	0.00932287	0	0	20.7307	0.98	0.0369481	8.68336	3.04704
2008	Shanghai Commercial and Savings Bank		5.63835	0.0119076	0	0	20.7842	0.98	0.0371582	8.37493	2.41711
2009	Shanghai Commercial and Savings Bank		5.59099	0.0082588	0	0	20.8035	0.98	0.0355543	9.31899	2.21644
2010	Shanghai Commercial and Savings Bank		5.60947	0.0069235	0	0	20.8357	0.31	0.0350218	8.898	2.70538
2011	Shanghai Commercial and Savings Bank		5.63121	0.0142042	0	0	20.9533	0.23	0.0374989	9.08719	2.36536
2012	Shanghai Commercial and Savings Bank		5.56068	0.0140123	0	0	21.0155	0.22	0.0383217	9.23723	2.64257
2013	Shanghai Commercial and Savings Bank		5.58725	0.0105474	0	0	21.0851	0.34	0.0386508	9.2048	2.66931
2014	Shanghai Commercial and Savings Bank		5.54518	0.00717241	0	1	21.1565	0.16	0.0380959	9.42336	2.71616
2015	Shanghai Commercial and Savings Bank		5.55296	0.00818147	0	1	21.2087	0.26	0.0375462	9.5944	2.63294
2016	Shanghai Commercial and Savings Bank		5.56452	0.0112087	0	1	21.2222	0.28	0.0370187	9.89845	2.58629
2017	Shanghai Commercial and Savings Bank		5.57973	0.00943942	1	1	21.2734	0.32	0.0369198	9.40485	2.73238
2018	Shanghai Commercial and Savings Bank		5.58725	0.0165153	1	1	21.3611	0.25	0.0386021	9.40716	2.74594
2019	Shanghai Commercial and Savings Bank		5.63479	0.0162457	1	1	21.4535	0.2	0.0401035	9.83959	2.65698
2020	Shanghai Commercial and Savings Bank		5.64191	0.0147385	1	1	21.4717	0.21	0.0376743	9.70313	2.59014
2007	Land Bank		6.60394	0	0	0	21.3724	1.15	0.0701883	5.10833	1.9021
2008	Land Bank		6.67456	0	0	0	21.4404	1	0.0716195	4.83347	1.87399
2009	Land Bank		6.67203	0.0341683	0	0	21.4666	0.79	0.0690053	4.73693	1.80859
2010	Land Bank		6.67582	0.0585175	0	0	21.4968	0.43	0.0678331	4.53914	1.90377
2011	Land Bank		6.6796	0.0457093	0	0	21.5506	0.29	0.0681392	4.43939	1.98099
2012	Land Bank		6.68211	0.0322393	0	0	21.5913	0.27	0.0681517	4.46986	1.80845
2013	Land Bank		6.68835	0.0384455	0	0	21.6102	0.27	0.0653458	4.60668	1.85443
2014	Land Bank		6.68336	0.0401989	0	1	21.6457	0.19	0.0621333	4.64026	1.77547
2015	Land Bank		6.69827	0.0404759	0	1	21.6329	0.19	0.057386	5.11958	1.77594
2016	Land Bank		6.69827	0.0548575	0	1	21.7065	0.18	0.0600824	5.04022	1.88488
2017	Land Bank		6.55536	0.0599786	1	1	21.7823	0.19	0.0614142	5.01605	1.85394
2018	Land Bank		6.52796	0.0584402	1	1	21.8236	0.19	0.0612978	5.23209	2.04845
2019	Land Bank		6.52649	0.0563949	1	1	21.8227	0.18	0.0580146	5.60053	2.03884
2020	Land Bank		6.52356	0.0588468	1	1	21.8594	0.15	0.0555152	5.63071	1.88653
2007	CTCB Bank		8.33567	0.0493486	0	0	21.1874	1.68	0.058335	6.50431	1.80801
2008	CTCB Bank		8.34474	0.0531767	0	0	21.2473	1.68	0.0590484	6.80028	1.90491
2009	CTCB Bank		8.38458	0.057394	0	0	21.2698	1.45	0.0566763	6.93103	1.50491
2010	CTCB Bank		8.39683	0.0597613	0	0	21.3046	0.58	0.0559718	7.20747	1.56413
2011	CTCB Bank		8.41072	0.056737	0	0	21.3585	0.28	0.0562321	7.06234	1.62812
2012	CTCB Bank		8.51639	0.0551112	0	0	21.3836	0.41	0.0553714	7.2631	1.67918
2013	CTCB Bank		8.55333	0.0502385	0	0	21.4912	0.38	0.0580145	6.81663	1.6921
2014	CTCB Bank		8.59471	0.0931781	0	1	21.8973	0.96	0.079915	6.07984	1.94115
2015	CTCB Bank		8.61341	0.0854465	0	1	21.9815	0.78	0.0813193	6.63477	1.79506
2016	CTCB Bank		8.61014	0.0829881	0	1	21.9825	0.63	0.0791796	7.18479	1.65326
2017	CTCB Bank		8.63302	0.0821436	0	1	22.0481	0.41	0.0801118	7.43614	1.71724
2018	CTCB Bank		8.67026	0.0988582	0	1	22.0994	0.43	0.080769	7.47087	1.73712
2019	CTCB Bank		8.72193	0.0898781	0	1	22.1648	0.34	0.0816766	7.31764	1.73256
2020	CTCB Bank		8.77632	0.0966572	0	1	22.2296	0.49	0.0803886	6.92599	1.72146
2007	YuanTa Bank		5.71373	0	0	0	19.6633	1.32	0.0127056	6.30145	1.29528
2008	YuanTa Bank		5.71703	0.0454931	0	0	19.6851	1.75	0.01238	5.26247	0.856086
2009	YuanTa Bank		5.72031	0.138612	0	0	19.7156	0.95	0.0119784	6.47921	1.27739
2010	YuanTa Bank		5.78074	0.114465	0	0	19.9374	0.49	0.014263	5.44494	1.33682
2011	YuanTa Bank		5.8693	0.0794495	0	0	20.0461	0.19	0.0151367	5.92552	1.34683
2012	YuanTa Bank		5.85793	0.0509942	0	0	20.1333	0.19	0.0158602	8.00801	1.56164
2013	YuanTa Bank		5.84354	0.0256211	0	0	20.2097	0.31	0.0161061	7.72865	1.78807
2014	YuanTa Bank		5.84064	0.025679	0	1	20.3638	0.21	0.0172431	7.31664	2.03663
2015	YuanTa Bank		5.8522	0.0326073	0	1	20.5223	0.2	0.018901	6.57474	2.01891
2016	YuanTa Bank		5.87774	0.0309968	0	1	20.5804	0.21	0.0194857	6.7197	2.10778
2017	YuanTa Bank		5.96358	0.0186792	0	1	20.997	0.24	0.028004	8.68364	1.79149
2018	YuanTa Bank		6.18826	0.0256474	0	1	20.9764	0.23	0.0262752	8.97842	1.95169
2019	YuanTa Bank		6.19441	0.0268671	0	1	21.0157	0.16	0.0258851	9.09726	2.16451
2020	YuanTa Bank		6.21261	0.0283055	0	1	21.0903	0.14	0.0257279	8.58638	1.96936
2007	JihSun Bank		5.37064	0.0727402	0	0	19.2992	4.46	0.00882811	4.34631	1.45432
2008	JihSun Bank		4.82831	0.101733	0	0	19.239	4.02	0.00792486	3.67487	1.2726
2009	JihSun Bank		4.77068	0.116728	0	0	19.0583	1.99	0.00620829	5.80604	0.824365
2010	JihSun Bank		4.78749	0.0837073	0	0	19.1419	1.75	0.00643751	6.4453	1.41765
2011	JihSun Bank		4.7362	0.0511964	0	0	19.1491	0.33	0.00617218	7.91259	1.80337
2012	JihSun Bank		4.76217	0.0297968	0	0	19.1238	0.41	0.00577941	8.43977	1.26761
2013	JihSun Bank		4.76217	0.0267261	0	0	19.1381	0.55	0.00551551	8.62916	1.40222
2014	JihSun Bank		4.75359	0.0332642	0	1	19.1883	0.08	0.00532231	8.58137	1.3746
2015	JihSun Bank		4.74493	0.0294073	0	1	19.2164	0.21	0.00512067	8.69406	1.3781
2016	JihSun Bank		4.7185	0.0261734	0	1	19.2601	0.23	0.00520373	8.19582	1.40696
2017	JihSun Bank		4.69135	0.0173405	1	1	19.2787	0.45	0.0050233	8.75108	1.33241
2018	JihSun Bank		4.67283	0.0165383	1	1	19.3193	0.26	0.00501041	8.75794	1.32583
2019	JihSun Bank		4.47734	0.0153338	1	1	19.379	0.15	0.00503785	8.58457	1.35214
2020	JihSun Bank		4.47734	0.0236058	1	1	19.4263	0.25	0.00487233	8.4092	1.30902
2007	Taichung Bank		5.1299	0	0	0	19.3861	1.72	0.00962977	6.03719	2.02883
2008	Taichung Bank		5.17048	0	0	0	19.4703	1.54	0.0099874	5.42776	1.66575
2009	Taichung Bank		5.20401	0	0	0	19.55	1.27	0.010151	4.96539	1.25591
2010	Taichung Bank		5.20949	0	0	0	19.6452	0.6	0.0106493	5.70599	1.64921
2011	Taichung Bank		5.22575	0	0	0	19.7668	0.3	0.0114475	6.62628	1.81667
2012	Taichung Bank		5.25227	0.018753	0	0	19.9135	0.37	0.0127296	6.27236	2.04493
2013	Taichung Bank		5.2933	0.0252077	0	0	20.0225	0.58	0.0133564	6.2549	2.39814
2014	Taichung Bank		5.31812	0.0318829	0	0	20.0885	0.34	0.0130933	6.74586	2.37638
2015	Taichung Bank		5.32301	0.0352353	0	0	20.171	0.33	0.0133012	6.93952	1.93469
2016	Taichung Bank		5.33272	0.0237312	0	0	20.2566	0.58	0.0140955	6.59892	1.84567
2017	Taichung Bank		5.33272	0.0223265	0	0	20.3123	0.42	0.014121	6.54606	1.92652
2018	Taichung Bank		5.33754	0.0209349	0	0	20.3534	0.45	0.0140919	6.92262	1.81041
2019	Taichung Bank		5.33754	0.0199461	0	0	20.3415	0.31	0.0131908	7.51575	1.92815
2020	Taichung Bank		5.33272	0.0291332	0	0	20.4178	0.21	0.0131318	7.78014	1.82897
2007	Taipei Fubon Bank		7.1507	0.0525841	0	0	20.8182	1.19	0.0403245	6.82949	2.17338
2008	Taipei Fubon Bank		7.18992	0.0587475	0	0	20.9281	0.79	0.0429123	6.47085	2.06855
2009	Taipei Fubon Bank		7.16858	0.0523039	0	0	21.028	0.53	0.0445033	6.00149	1.79396
2010	Taipei Fubon Bank		7.16085	0.0384583	0	0	21.117	0.32	0.0464006	5.73835	1.65914
2011	Taipei Fubon Bank		6.88857	0.0297534	0	0	21.132	0.26	0.0448327	6.11947	1.83286
2012	Taipei Fubon Bank		6.50578	0.0208484	0	0	21.197	0.12	0.0459449	6.68549	1.98336
2013	Taipei Fubon Bank		6.49375	0.0319294	0	0	21.2924	0.12	0.0475565	7.59674	2.1622
2014	Taipei Fubon Bank		6.42325	0.0369144	0	1	21.4959	0.17	0.0534897	7.88434	2.28456
2015	Taipei Fubon Bank		6.34564	0.0336171	0	1	21.6028	0.15	0.0556846	7.68709	2.0478
2016	Taipei Fubon Bank		6.32257	0.0364405	0	1	21.6046	0.2	0.0542649	8.01117	1.9385
2017	Taipei Fubon Bank		6.27852	0.0411668	0	1	21.706	0.17	0.0569008	7.42726	2.01215
2018	Taipei Fubon Bank		6.27852	0.047392	0	1	21.7206	0.17	0.0553024	7.53989	2.00101
2019	Taipei Fubon Bank		6.29527	0.0489206	0	1	21.8318	0.19	0.0585418	7.19506	2.07006
2020	Taipei Fubon Bank		6.32077	0.0606111	0	1	21.9132	0.16	0.058583	7.2384	1.99878
2007	Taiwan Business Bank		6.10032	0	0	0	20.8209	2.17	0.0404328	3.63074	1.31619
2008	Taiwan Business Bank		6.10032	0	0	0	20.8736	2.25	0.0406325	3.39646	1.22833
2009	Taiwan Business Bank		6.07304	0	0	0	20.8952	1.87	0.0389671	3.51368	1.55751
2010	Taiwan Business Bank		6.06611	0	0	0	20.9169	1.13	0.0379842	3.61359	1.66828
2011	Taiwan Business Bank		6.06146	0	0	0	20.9599	0.65	0.037747	3.70265	1.67896
2012	Taiwan Business Bank		6.05912	0.0178322	0	0	20.9789	0.92	0.0369427	4.15442	1.54255
2013	Taiwan Business Bank		6.05444	0.0166421	0	0	21.0057	0.76	0.0357013	4.31657	1.63102
2014	Taiwan Business Bank		6.05209	0.0136763	0	0	21.0543	0.46	0.0343947	4.50577	1.73148
2015	Taiwan Business Bank		6.06379	0.0113608	0	0	21.1125	0.48	0.0341037	4.58429	1.74463
2016	Taiwan Business Bank		6.06146	0.0155223	0	0	21.1279	0.43	0.0336871	4.7287	1.75157
2017	Taiwan Business Bank		6.06379	0.0229334	1	0	21.1833	0.33	0.0337378	4.78619	1.74395
2018	Taiwan Business Bank		6.04973	0.0219461	1	0	21.2051	0.3	0.0330258	5.24094	1.76663
2019	Taiwan Business Bank		6.05678	0.0276882	1	0	21.2807	0.32	0.0337388	5.47013	1.82374
2020	Taiwan Business Bank		6.04025	0.0301709	1	0	21.3064	0.5	0.0319332	5.50663	1.75949
2007	Taiwan Bank		6.51767	0	0	0	21.9316	0.97	0.122774	7.44194	1.75457
2008	Taiwan Bank		6.52503	0	0	0	22.0026	1.06	0.125669	6.22733	1.56874
2009	Taiwan Bank		6.54247	0.0649349	0	0	22.0819	1.03	0.127676	6.18265	1.76411
2010	Taiwan Bank		6.54103	0.0559693	0	0	22.0881	0.62	0.122538	6.42489	1.47351
2011	Taiwan Bank		6.54822	0.0453268	0	0	22.096	0.44	0.117558	6.24361	1.52414
2012	Taiwan Bank		6.55108	0.0656836	0	0	22.1229	0.52	0.115977	5.96534	1.6292
2013	Taiwan Bank		6.55108	0.0581428	0	0	22.1712	0.44	0.114514	5.831	1.63648
2014	Taiwan Bank		6.54535	0.0487233	0	1	22.2054	0.31	0.108749	5.7701	1.86596
2015	Taiwan Bank		6.53814	0.0422592	0	1	22.2777	0.23	0.109355	5.38506	1.7426
2016	Taiwan Bank		6.54103	0.0400102	0	1	22.2857	0.26	0.10723	5.75291	2.22629
2017	Taiwan Bank		6.55536	0.035252	1	1	22.3182	0.29	0.10496	5.86506	1.64567
2018	Taiwan Bank		6.55393	0.0370077	1	1	22.3419	0.21	0.10293	6.14605	1.90852
2019	Taiwan Bank		6.55678	0.0404265	1	1	22.3573	0.18	0.099019	7.38546	1.95105
2020	Taiwan Bank		6.62274	0.0456563	1	1	22.4094	0.15	0.0962256	7.09685	1.58894
2007	TaiShin Bank		7.87322	0	0	0	20.6107	1.99	0.0327695	5.52167	1.96031
2008	TaiShin Bank		7.88495	0	0	0	20.57	1.38	0.0299953	4.94309	1.65343
2009	TaiShin Bank		7.85244	0.0358467	0	0	20.5408	0.58	0.027341	6.45401	1.60827
2010	TaiShin Bank		7.87284	0.0269521	0	0	20.6547	0.33	0.0292235	6.5444	1.90705
2011	TaiShin Bank		7.90581	0.0239737	0	0	20.7194	0.16	0.0296768	6.35941	1.50915
2012	TaiShin Bank		7.92769	0.0164807	0	0	20.8041	0.14	0.0310196	6.36205	1.65364
2013	TaiShin Bank		7.95823	0.0148098	0	0	20.8476	0.15	0.0304806	6.50693	1.92137
2014	TaiShin Bank		7.98548	0.0193868	0	1	21.012	0.14	0.0329712	6.16706	1.8279
2015	TaiShin Bank		8.04141	0.021128	0	1	21.1059	0.13	0.0338771	6.13707	1.79668
2016	TaiShin Bank		8.03883	0.032349	0	1	21.1408	0.26	0.0341259	7.92185	1.79526
2017	TaiShin Bank		8.05293	0.0342984	0	1	21.1926	0.22	0.0340528	7.80166	1.74364
2018	TaiShin Bank		8.14206	0.0320227	0	1	21.2547	0.18	0.0347064	8.27513	1.7589
2019	TaiShin Bank		8.20658	0.0364551	0	1	21.3818	0.17	0.0373287	7.95004	1.71418
2020	TaiShin Bank		8.21798	0.0687811	0	1	21.4582	0.15	0.0371682	7.78437	1.70174
2007	Bank SinoPac		6.11589	0.0156866	0	0	20.7701	1.93	0.0384301	5.87843	1.48562
2008	Bank SinoPac		6.07993	0.0145807	0	0	20.77	1.35	0.0366365	5.48198	1.09832
2009	Bank SinoPac		6.02345	0.011808	0	0	20.7775	0.89	0.0346406	5.90692	1.67819
2010	Bank SinoPac		6.02828	0.00934194	0	0	20.8594	0.52	0.0358637	5.75584	1.76602
2011	Bank SinoPac		6.03309	0.00692798	0	0	20.9184	0.47	0.0362135	5.80361	1.5973
2012	Bank SinoPac		6.64769	0.0557206	0	0	20.9595	0.3	0.0362324	6.17879	1.74166
2013	Bank SinoPac		6.65415	0.0463254	0	0	21.0286	0.37	0.0365267	6.45172	1.96434
2014	Bank SinoPac		6.68711	0.0441714	0	0	21.0708	0.24	0.0349685	7.03068	2.2091
2015	Bank SinoPac		6.69084	0.0386565	0	0	21.0886	0.25	0.0332959	7.57273	1.74763
2016	Bank SinoPac		6.72743	0.0352316	0	0	21.1325	0.36	0.0338428	7.95149	1.67692
2017	Bank SinoPac		6.72022	0.0338886	0	0	21.0832	0.28	0.0305242	8.72185	1.76019
2018	Bank SinoPac		6.70686	0.0334499	0	0	21.1189	0.25	0.0302982	8.69049	1.91846
2019	Bank SinoPac		6.70564	0.0389775	0	0	21.2514	0.21	0.0327662	7.88222	1.91768
2020	Bank SinoPac		6.66185	0.0423876	0	0	21.4137	0.14	0.0355514	7.00209	1.91494
2007	E.Sun Bank		6.04025	0.0328844	0	0	20.4514	0.89	0.0279436	6.12407	1.73112
2008	E.Sun Bank		6.07764	0.043493	0	0	20.528	0.9	0.028762	5.6184	1.57028
2009	E.Sun Bank		6.10925	0.0441505	0	0	20.6558	0.67	0.0306733	5.50995	1.47744
2010	E.Sun Bank		6.11589	0.0346913	0	0	20.7953	0.39	0.0336338	5.11256	1.77106
2011	E.Sun Bank		6.18415	0.0221697	0	0	20.8607	0.2	0.0341819	5.65737	1.76019
2012	E.Sun Bank		6.23245	0.0236366	0	0	20.9354	0.17	0.0353709	6.05336	1.87772
2013	E.Sun Bank		6.31536	0.024072	0	0	21.0373	0.2	0.0368475	6.0932	1.89136
2014	E.Sun Bank		6.36475	0.0256152	0	0	21.1628	0.18	0.038336	6.79614	1.85426
2015	E.Sun Bank		6.44254	0.0363995	0	0	21.2889	0.13	0.0406833	6.71682	1.958
2016	E.Sun Bank		6.50279	0.0429758	0	0	21.3493	0.19	0.0420352	6.79281	1.88356
2017	E.Sun Bank		6.66696	0.0438871	0	0	21.4442	0.23	0.0437955	7.16117	1.86628
2018	E.Sun Bank		6.76273	0.0396143	0	0	21.5441	0.23	0.046352	6.96508	1.95475
2019	E.Sun Bank		6.86693	0.0386015	0	0	21.6319	0.19	0.0479376	6.89599	1.84866
2020	E.Sun Bank		6.87005	0.0373267	0	0	21.804	0.19	0.0525255	6.03323	1.71979
2007	Mega International Commercial Bank		6.19236	0	0	0	21.3971	1	0.0719428	7.77181	2.54423
2008	Mega International Commercial Bank		6.22059	0	0	0	21.449	1.16	0.0722426	6.85738	1.91726
2009	Mega International Commercial Bank		6.22654	0	0	0	21.5173	0.95	0.0725921	7.06274	2.32414
2010	Mega International Commercial Bank		6.24222	0	0	0	21.5178	0.34	0.0692779	7.12677	1.95239
2011	Mega International Commercial Bank		6.24804	0	0	0	21.567	0.24	0.0692704	7.01059	2.28051
2012	Mega International Commercial Bank		6.25767	0	0	0	21.6166	0.18	0.0699006	7.24148	2.4991
2013	Mega International Commercial Bank		6.2634	0	0	0	21.7599	0.18	0.0758936	7.12407	2.49954
2014	Mega International Commercial Bank		6.27476	0	0	0	21.8135	0.07	0.0734898	7.34473	2.74333
2015	Mega International Commercial Bank		6.28786	0.00796099	0	0	21.851	0.09	0.0713728	8.20693	2.45499
2016	Mega International Commercial Bank		6.27664	0.00800702	0	0	21.8133	0.11	0.0668571	8.65922	2.4146
2017	Mega International Commercial Bank		6.28972	0.0112815	1	0	21.8764	0.13	0.0674756	8.32914	2.34316
2018	Mega International Commercial Bank		6.3081	0.0161935	1	0	21.8857	0.15	0.0652256	8.84607	2.2163
2019	Mega International Commercial Bank		6.31173	0.0196132	1	0	21.9275	0.14	0.0644255	8.76175	2.14679
2020	Mega International Commercial Bank		6.33328	0.0352435	1	0	21.9621	0.22	0.061521	8.5345	2.07857
2007	Hwatai Bank		4.57471	0.037377	0	0	18.4583	1.79	0.00380794	6.91779	1.62216
2008	Hwatai Bank		4.52179	0.0368939	0	0	18.5135	1.83	0.00383637	6.12377	1.10272
2009	Hwatai Bank		4.49981	0.0322137	0	0	18.4882	1.68	0.00351055	6.38627	1.3316
2010	Hwatai Bank		4.49981	0.0365458	0	0	18.5774	1.24	0.00366092	6.0738	1.56611
2011	Hwatai Bank		4.49981	0.0231192	0	0	18.6386	0.78	0.00370449	5.95596	1.48738
2012	Hwatai Bank		4.49981	0.0251999	0	0	18.6696	0.83	0.00366951	5.81155	1.40815
2013	Hwatai Bank		4.46591	0.0307921	0	0	18.601	0.56	0.00322354	6.51008	1.45327
2014	Hwatai Bank		4.48864	0.047506	0	0	18.6425	1.19	0.00308351	6.6043	1.57055
2015	Hwatai Bank		4.48864	0.0468466	0	0	18.7239	0.38	0.00312936	6.43464	1.50111
2016	Hwatai Bank		4.48864	0.0560857	0	0	18.803	1.18	0.00329431	6.45158	1.50691
2017	Hwatai Bank		4.18965	0.0677916	0	0	18.7627	1.8	0.00299814	6.72967	1.36255
2018	Hwatai Bank		4.17439	0.0503776	0	0	18.7518	1.24	0.0028404	6.85078	1.23184
2019	Hwatai Bank		4.17439	0.0726523	0	0	18.7726	0.48	0.00274721	6.97187	1.22936
2020	Hwatai Bank		4.17439	0.0610988	0	0	18.8515	0.08	0.00274218	6.71764	1.17185
2007	Hua Nan Bank		6.66185	0	0	0	21.1975	1.52	0.058925	4.85556	2.41997
2008	Hua Nan Bank		6.64249	0.036404	0	0	21.2408	1.67	0.0586645	4.64838	2.18313
2009	Hua Nan Bank		6.65028	0.0321306	0	0	21.2977	1.58	0.0582813	4.68955	2.00563
2010	Hua Nan Bank		6.65801	0.0366056	0	0	21.3315	0.79	0.0575002	4.89927	1.90598
2011	Hua Nan Bank		6.66823	0.027178	0	0	21.384	0.47	0.0576867	4.93638	1.96523
2012	Hua Nan Bank		6.6053	0.0202148	0	0	21.428	0.44	0.0578876	6.06783	1.82766
2013	Hua Nan Bank		6.6053	0.0197416	0	0	21.4736	0.42	0.0570006	6.17158	1.92679
2014	Hua Nan Bank		6.59167	0.0147466	0	1	21.5167	0.19	0.0546176	6.32819	1.91827
2015	Hua Nan Bank		6.59441	0.0163605	0	1	21.5564	0.21	0.0531611	6.69972	1.92923
2016	Hua Nan Bank		6.57368	0.0173535	0	1	21.6352	0.27	0.0559508	6.55	2.02542
2017	Hua Nan Bank		6.56386	0.0174575	1	1	21.6417	0.34	0.0533576	6.97414	1.94243
2018	Hua Nan Bank		6.55251	0.0256363	1	1	21.6873	0.15	0.0534913	7.04172	1.90614
2019	Hua Nan Bank		6.53088	0.0290083	1	1	21.7012	0.12	0.0513741	7.43376	1.88049
2020	Hua Nan Bank		6.53233	0.030356	1	1	21.8301	0.15	0.0539138	6.67768	1.77724
2007	Taiwan Cooperation Bank		7.02287	0.0147263	0	0	21.6109	1.67	0.0890971	4.26242	1.9305
2008	Taiwan Cooperation Bank		7.06048	0.0242695	0	0	21.6424	1.52	0.0876516	4.31603	1.85468
2009	Taiwan Cooperation Bank		7.08924	0.0291611	0	0	21.6747	1.43	0.0849637	4.28708	1.77848
2010	Taiwan Cooperation Bank		7.10003	0.0334782	0	0	21.7078	0.89	0.0837741	4.4427	1.75651
2011	Taiwan Cooperation Bank		7.1107	0.0337556	0	0	21.7371	0.71	0.0821121	4.09269	1.76919
2012	Taiwan Cooperation Bank		7.10988	0.0264529	0	0	21.7732	0.72	0.0817534	4.56674	1.56
2013	Taiwan Cooperation Bank		7.1025	0.0270723	0	0	21.7954	0.65	0.0786368	4.78399	1.61379
2014	Taiwan Cooperation Bank		7.10168	0.0240815	0	1	21.7916	0.38	0.0718986	5.17094	1.82097
2015	Taiwan Cooperation Bank		7.08506	0.0197715	0	1	21.8377	0.34	0.0704268	6.00279	1.70133
2016	Taiwan Cooperation Bank		7.08255	0.0166498	0	1	21.8679	0.37	0.0706068	6.06232	1.81474
2017	Taiwan Cooperation Bank		7.06647	0.0154554	1	1	21.8833	0.34	0.0679379	6.28474	1.9071
2018	Taiwan Cooperation Bank		7.06987	0.016588	1	1	21.9143	0.28	0.0671225	6.38048	1.92856
2019	Taiwan Cooperation Bank		7.06219	0.0197453	1	1	21.9777	0.25	0.067739	6.48204	1.97707
2020	Taiwan Cooperation Bank		7.06987	0.0269117	1	1	22.0844	0.29	0.0695196	6.20517	2.03664
2007	Entie Bank		4.89035	0	0	0	19.489	2.48	0.0106736	4.88461	-4.64784
2008	Entie Bank		4.84419	0.030928	0	0	19.4489	1.86	0.00977598	6.53945	0.476505
2009	Entie Bank		4.81218	0.0301536	0	0	19.5316	0.84	0.00996607	6.04207	1.4897
2010	Entie Bank		4.79579	0.0262011	0	0	19.6502	0.37	0.010703	5.9405	1.9859
2011	Entie Bank		4.7362	0.0327156	0	0	19.724	0.34	0.0109677	5.82217	1.89925
2012	Entie Bank		4.69135	0.0352613	0	0	19.7007	0.51	0.0102905	6.72768	2.45853
2013	Entie Bank		4.64439	0.0403874	0	0	19.6684	0.76	0.00937362	7.24566	2.17515
2014	Entie Bank		4.33073	0.0332439	0	0	19.6299	0.38	0.00827704	8.34924	2.20492
2015	Entie Bank		4.34381	0.0277229	0	0	19.5916	0.98	0.00745219	9.45169	2.36036
2016	Entie Bank		4.35671	0.024791	0	0	19.5346	0.9	0.00684736	10.0111	2.08302
2017	Entie Bank		4.2485	0.0212954	0	0	19.5416	0.62	0.00653355	10.3825	2.11012
2018	Entie Bank		4.17439	0.0184727	0	0	19.5569	0.77	0.00635392	10.6936	2.21941
2019	Entie Bank		4.17439	0.0172897	0	0	19.5393	0.91	0.00591385	11.0084	2.21139
2020	Entie Bank		4.15888	0.019335	0	0	19.5568	0.97	0.00555133	11.0839	2.08309
2007	Sunny Bank		5.09987	0.00936323	0	0	19.3209	2.87	0.00902172	5.13726	1.2608
2008	Sunny Bank		5.11799	0.0124055	0	0	19.2927	2.6	0.00836203	4.44653	0.825972
2009	Sunny Bank		5.09375	0.0103817	0	0	19.2332	2.18	0.00739477	4.58445	1.10901
2010	Sunny Bank		5.0814	0.00542604	0	0	19.2752	1.29	0.00735581	4.61635	1.38984
2011	Sunny Bank		5.0689	0.00922672	0	0	19.3346	0.75	0.00743063	4.70229	1.41905
2012	Sunny Bank		5.05625	0.00655565	0	0	19.393	0.58	0.00756468	4.82815	1.54453
2013	Sunny Bank		5.05625	0.00473272	0	0	19.4959	0.59	0.00788842	4.86167	1.61271
2014	Sunny Bank		5.0814	0.00689719	0	0	19.6135	0.33	0.00814262	5.5756	1.67556
2015	Sunny Bank		5.09375	0.0086034	0	0	19.7105	0.07	0.00839308	5.73897	1.78078
2016	Sunny Bank		4.94164	0.0109341	0	0	19.8025	0.09	0.00895032	5.97159	1.80667
2017	Sunny Bank		4.89035	0.0228589	0	0	19.902	0.12	0.00936818	5.99929	1.84329
2018	Sunny Bank		4.86753	0.036591	0	0	19.9781	0.18	0.00968204	6.29591	1.88997
2019	Sunny Bank		4.8828	0.0411869	0	0	20.0796	0.28	0.0101513	6.24084	1.95691
2020	Sunny Bank		4.8828	0.0436546	0	0	20.2234	0.22	0.0108124	5.9999	1.92734
2007	King's Town Bank		4.89784	0.0915601	0	0	18.9588	2.27	0.00628134	6.55868	1.68605
2008	King's Town Bank		4.85981	0.07123	0	0	18.8286	2.24	0.00525733	7.34189	1.50693
2009	King's Town Bank		4.83628	0.0380711	0	0	18.9026	0.91	0.00531302	6.89264	1.71977
2010	King's Town Bank		4.7185	0.0089601	0	0	18.9443	0.37	0.00528342	7.74537	2.46431
2011	King's Town Bank		4.31749	0	0	0	18.9873	0.33	0.00525009	8.82215	3.02417
2012	King's Town Bank		4.31749	0	0	0	19.084	0.12	0.00555376	10.3118	3.70925
2013	King's Town Bank		4.30407	0	0	0	19.1815	0.05	0.00576009	11.359	4.69585
2014	King's Town Bank		4.30407	0	0	0	19.2763	0.03	0.00581206	11.5377	4.80213
2015	King's Town Bank		4.38203	0	0	0	19.2859	0.03	0.0054892	11.9784	3.80408
2016	King's Town Bank		4.39445	0	0	0	19.313	0.02	0.00548631	13.4382	4.10319
2017	King's Town Bank		4.35671	0	0	0	19.4183	0.02	0.00577547	13.6298	4.80475
2018	King's Town Bank		4.34381	0	0	0	19.4542	0.02	0.00573388	12.5168	3.92336
2019	King's Town Bank		4.35671	0	0	0	19.46	0.01	0.0054631	14.4766	4.39209
2020	King's Town Bank		4.35671	0	0	0	19.6007	0.01	0.00580081	14.3131	4.68851
2007	KGI Bank		5.92959	0.00753147	0	0	19.1396	5.9	0.00752635	15.7379	-0.283065
2008	KGI Bank		5.78996	0.0117846	0	0	18.9186	3.9	0.00575258	13.4452	-0.0943686
2009	KGI Bank		5.02388	0.0288085	0	0	18.7315	2.86	0.00447726	11.6925	-0.0354472
2010	KGI Bank		5.02388	0.0332852	0	0	18.6741	1.31	0.00403249	9.7304	0.191927
2011	KGI Bank		5.04343	0.033239	0	0	18.757	7.64	0.00417022	8.81174	0.509905
2012	KGI Bank		5.03695	0.0390754	0	0	18.8561	0.78	0.0044219	10.0273	1.45058
2013	KGI Bank		5.03695	0.0325616	0	0	18.934	0.52	0.00449712	10.964	1.69083
2014	KGI Bank		5.04343	0.0358354	0	0	18.9327	0.33	0.004122	11.3344	1.45133
2015	KGI Bank		5.10595	0.0369194	0	0	20.1185	0.34	0.0126208	10.6005	1.97227
2016	KGI Bank		5.1358	0.0443836	0	0	20.1649	0.34	0.0128601	10.2982	1.86834
2017	KGI Bank		4.98361	0.0623078	0	0	20.1958	0.21	0.0125684	10.4075	1.9243
2018	KGI Bank		4.89035	0.0661201	0	0	20.3424	0.17	0.0139377	8.57348	1.46808
2019	KGI Bank		4.89035	0.141745	0	0	20.3172	0.17	0.0128739	9.66191	1.81447
2020	KGI Bank		4.8752	0.149492	0	0	20.4808	0.16	0.0139861	8.56279	1.79154
2007	Cathay United Bank		7.39817	0.0362469	0	0	20.9889	1.48	0.0478305	6.32106	1.87767
2008	Cathay United Bank		7.49942	0.0174542	0	0	21.0353	0.93	0.0477668	6.17279	1.53187
2009	Cathay United Bank		7.4776	0.0277317	0	0	21.1471	0.55	0.0501332	6.24063	1.7684
2010	Cathay United Bank		7.51316	0.0521167	0	0	21.1953	0.28	0.0501776	6.111	1.83648
2011	Cathay United Bank		7.52132	0.0362389	0	0	21.2761	0.28	0.0517826	5.82969	1.82556
2012	Cathay United Bank		7.52833	0.0284305	0	0	21.3216	0.34	0.0520437	5.86134	1.95888
2013	Cathay United Bank		7.55695	0.0190541	0	0	21.4108	0.29	0.053531	6.69578	1.8661
2014	Cathay United Bank		7.5761	0.0173726	0	0	21.5315	0.29	0.0554301	6.57844	2.01604
2015	Cathay United Bank		7.58121	0.0223594	0	0	21.5918	0.14	0.0550732	6.57759	1.93361
2016	Cathay United Bank		7.63579	0.029618	0	0	21.6659	0.15	0.0576913	6.23251	1.8975
2017	Cathay United Bank		8.07122	0.0265295	0	0	21.7297	0.21	0.0582646	6.66401	1.88461
2018	Cathay United Bank		8.29004	0.0319343	0	0	21.7684	0.16	0.0580106	7.23684	1.94176
2019	Cathay United Bank		8.3864	0.0343692	0	0	21.813	0.15	0.0574533	7.79874	1.86731
2020	Cathay United Bank		8.45659	0.0356386	0	0	21.8956	0.14	0.0575603	7.63767	1.89352
2007	Bank of PanHsin		4.86753	0.0311865	0	0	18.9516	3.32	0.00623616	5.69699	1.56431
2008	Bank of PanHsin		4.8828	0.0201776	0	0	18.9241	4.59	0.00578423	5.30215	0.961302
2009	Bank of PanHsin		4.85203	0.169435	0	0	18.8967	3.83	0.00528193	5.33385	1.68969
2010	Bank of PanHsin		4.82028	0.142044	0	0	18.8666	1.68	0.00488859	5.50713	1.2071
2011	Bank of PanHsin		4.83628	0.114009	0	0	18.8838	1.16	0.00473395	4.9517	1.21048
2012	Bank of PanHsin		4.75359	0.0955477	0	0	18.8919	1.21	0.00458297	4.98961	1.28906
2013	Bank of PanHsin		4.69135	0.0749894	0	0	18.9082	1.2	0.00438281	6.02882	2.0495
2014	Bank of PanHsin		4.8752	0.0557159	0	0	19.1359	0.88	0.00505069	5.66597	1.51921
2015	Bank of PanHsin		4.84419	0.0352251	0	0	19.1625	0.72	0.00485175	6.28704	1.41192
2016	Bank of PanHsin		4.85203	0.0214925	0	0	19.2648	0.84	0.00522779	5.70449	1.35412
2017	Bank of PanHsin		4.80402	0.0155844	0	0	19.2991	0.8	0.00512652	5.94223	1.23699
2018	Bank of PanHsin		4.82831	0.0246775	0	0	19.3252	0.85	0.00503976	6.23484	1.37106
2019	Bank of PanHsin		4.85203	0.0209896	0	0	19.3595	0.32	0.00494063	6.42186	1.40711
2020	Bank of PanHsin		4.85203	0.0637316	0	0	19.4285	0.26	0.00488306	6.43682	1.44716
2007	CITI Bank (Taiwan)		4.82831	0	0	0	19.4807	2.96	0.0105858	17.3494	1.29874
2008	CITI Bank (Taiwan)		4.48864	0	0	0	19.2416	2.89	0.00794552	21.7674	1.28849
2009	CITI Bank (Taiwan)		4.72739	0.0489461	0	0	20.3909	1.44	0.0235348	9.82298	1.71864
2010	CITI Bank (Taiwan)		4.74493	0.0221345	0	0	20.4899	0.44	0.0247838	10.6781	2.17183
2011	CITI Bank (Taiwan)		4.78749	0.0144315	0	0	20.5184	0.25	0.0242725	11.4167	2.18506
2012	CITI Bank (Taiwan)		4.82831	0.00888733	0	0	20.5126	0.44	0.0231751	12.0784	2.0051
2013	CITI Bank (Taiwan)		4.82028	0.0125902	0	0	20.4358	0.32	0.0201909	12.9457	1.62846
2014	CITI Bank (Taiwan)		4.79579	0.00923685	0	0	20.4051	0.3	0.0179706	13.136	1.66066
2015	CITI Bank (Taiwan)		4.77912	0.00828448	0	0	20.4633	0.41	0.0178171	12.2184	1.66675
2016	CITI Bank (Taiwan)		4.72739	0.00732168	0	0	20.5032	0.45	0.0180363	12.0129	1.81167
2017	CITI Bank (Taiwan)		4.33073	0.00573902	0	0	20.4775	0.42	0.0166565	13.0492	1.88057
2018	CITI Bank (Taiwan)		4.26268	0.00466823	0	0	20.4736	0.42	0.0158916	13.2995	1.9721
2019	CITI Bank (Taiwan)		4.26268	0.0057946	0	0	20.5113	0.45	0.0156305	13.1357	2.08475
2020	CITI Bank (Taiwan)		4.21951	0.00489879	0	0	20.5606	0.4	0.015148	12.3687	1.69619
2007	Far Eastern Bank		4.8828	0	0	0	19.7055	2.45	0.013254	5.23083	1.77902
2008	Far Eastern Bank		4.89784	0	0	0	19.7015	2.46	0.0125848	5.39284	1.2909
2009	Far Eastern Bank		4.8752	0	0	0	19.7479	1.08	0.0123721	5.50664	1.48135
2010	Far Eastern Bank		5.0689	0	0	0	19.8518	0.5	0.0130936	5.4516	1.74132
2011	Far Eastern Bank		5.04986	0	0	0	19.8988	0.22	0.0130625	5.62301	1.63276
2012	Far Eastern Bank		5.0689	0	0	0	19.9588	0.46	0.0133201	5.67746	1.45417
2013	Far Eastern Bank		5.01728	0	0	0	20.0144	0.37	0.0132481	5.88248	1.5915
2014	Far Eastern Bank		5.02388	0	0	1	20.0731	0.39	0.0128939	6.91169	1.67178
2015	Far Eastern Bank		5.00395	0	0	1	20.1191	0.25	0.0126294	7.13152	1.70756
2016	Far Eastern Bank		5.01064	0	0	1	20.146	0.19	0.012619	7.29422	1.65867
2017	Far Eastern Bank		4.98361	0	0	1	20.1706	0.29	0.0122553	7.43567	1.62515
2018	Far Eastern Bank		4.97673	0	0	1	20.257	0.24	0.012797	7.13233	1.69077
2019	Far Eastern Bank		5.01728	0	0	1	20.3	0.28	0.0126536	7.22023	1.68583
2020	Far Eastern Bank		5.02388	0	0	1	20.3377	0.51	0.0121208	7.16769	1.63412
2007	Bank of KaoHsiung		4.69135	0.0205911	0	0	18.8704	1.87	0.00575004	6.64218	1.24024
2008	Bank of KaoHsiung		4.69135	0.0320485	0	0	19.0286	1.87	0.00642092	5.09405	0.802419
2009	Bank of KaoHsiung		4.70953	0.0408291	0	0	19.0419	1.98	0.00610682	5.06878	1.15668
2010	Bank of KaoHsiung		4.70048	0.0322142	0	0	19.1854	0.99	0.00672387	4.44948	1.28406
2011	Bank of KaoHsiung		4.7185	0.0337504	0	0	19.2264	1.04	0.00666863	4.62979	1.25773
2012	Bank of KaoHsiung		4.69135	0.025007	0	0	19.2139	0.85	0.00632437	4.76947	1.34802
2013	Bank of KaoHsiung		4.67283	0.0200821	0	0	19.2727	0.6	0.00631015	4.58512	1.42772
2014	Bank of KaoHsiung		4.62497	0.0292449	0	0	19.4103	0.45	0.00664544	4.20817	1.54599
2015	Bank of KaoHsiung		4.59512	0.0298613	0	0	19.3879	0.48	0.00607837	4.52451	1.44695
2016	Bank of KaoHsiung		4.57471	0.0290626	0	0	19.3614	0.45	0.00575806	4.86584	1.46617
2017	Bank of KaoHsiung		4.52179	0.0550276	0	0	19.389	0.51	0.00560909	5.38685	1.49424
2018	Bank of KaoHsiung		4.5326	0.0517996	0	0	19.4065	0.81	0.00546675	5.38995	1.52588
2019	Bank of KaoHsiung		4.54329	0.0531825	0	0	19.4164	0.48	0.00522956	5.70082	1.53771
2020	Bank of KaoHsiung		4.61512	0.0513772	0	0	19.4365	0.3	0.00492213	5.87147	1.49798
2007	Standard Chartered Bank (Taiwan)		5.92426	0.0255269	0	0	19.9897	2.83	0.017611	4.966	1.68005
2008	Standard Chartered Bank (Taiwan)		5.88332	0.0147388	0	0	20.2711	2.57	0.0222449	4.96646	1.5853
2009	Standard Chartered Bank (Taiwan)		5.85507	0.016878	0	0	20.239	1.41	0.0202169	5.68208	1.23113
2010	Standard Chartered Bank (Taiwan)		6.02102	0.0107389	0	0	20.3691	0.69	0.021963	5.45636	1.52568
2011	Standard Chartered Bank (Taiwan)		6.00635	0.00588773	0	0	20.4266	0.44	0.022144	6.086	1.6212
2012	Standard Chartered Bank (Taiwan)		5.98141	0.00341606	0	0	20.417	0.7	0.021062	5.83875	1.52294
2013	Standard Chartered Bank (Taiwan)		5.79606	9.42669e-05	0	0	20.4468	0.56	0.0204161	5.59076	1.42122
2014	Standard Chartered Bank (Taiwan)		5.7462	2.37913e-06	0	0	20.4616	0.29	0.0190147	5.81754	1.39655
2015	Standard Chartered Bank (Taiwan)		5.62402	0	0	0	20.3186	0.35	0.0154177	6.48653	1.26128
2016	Standard Chartered Bank (Taiwan)		5.31321	0	0	0	20.238	0.63	0.0138352	6.77945	1.22513
2017	Standard Chartered Bank (Taiwan)		5.34711	0	0	0	20.2893	0.37	0.0137992	6.7659	1.33247
2018	Standard Chartered Bank (Taiwan)		5.25227	0	0	0	20.2558	0.23	0.0127811	7.20519	1.34665
2019	Standard Chartered Bank (Taiwan)		5.17615	0.00328081	0	0	20.2479	0.14	0.0120118	7.37435	1.37825
2020	Standard Chartered Bank (Taiwan)		5.11199	0.00135722	0	0	20.3888	0.11	0.0127569	6.49089	1.32509
2007	Union Bank of Taiwan		5.49717	0	0	0	19.7543	2.39	0.0139164	5.28781	1.31559
2008	Union Bank of Taiwan		5.82305	0	0	0	19.7442	2.69	0.0131334	4.97967	1.1349
2009	Union Bank of Taiwan		5.826	0	0	0	19.7022	2.35	0.0118199	5.34637	1.40181
2010	Union Bank of Taiwan		5.84064	0	0	0	19.7177	0.74	0.0114495	5.55154	1.42607
2011	Union Bank of Taiwan		5.85793	0	0	0	19.8104	0.36	0.0119579	5.52838	1.40313
2012	Union Bank of Taiwan		6.55536	0.0150297	0	0	19.8391	0.23	0.0118176	6.11095	1.36011
2013	Union Bank of Taiwan		6.59851	0.00898405	0	0	19.9026	0.29	0.0118475	6.51597	1.46147
2014	Union Bank of Taiwan		6.58893	0.00854036	0	0	20.0027	0.09	0.012017	6.64097	1.42161
2015	Union Bank of Taiwan		6.60123	0.0198309	0	0	20.047	0.05	0.0117498	6.91272	1.46495
2016	Union Bank of Taiwan		6.80683	0.0213877	0	0	20.0935	0.1	0.0119737	6.79895	1.40828
2017	Union Bank of Taiwan		6.82002	0.0210974	0	0	20.1534	0.12	0.0120464	8.5193	1.4289
2018	Union Bank of Taiwan		6.75577	0.0198227	0	0	20.2888	0.12	0.0132097	7.73005	1.42068
2019	Union Bank of Taiwan		6.76273	0.0158522	0	0	20.3597	0.15	0.0134318	8.09163	1.44469
2020	Union Bank of Taiwan		6.77308	0.0177513	0	0	20.4456	0.14	0.0135023	7.94558	1.415
2007	Shin Kong Bank		6.40853	0	0	0	19.7734	1.85	0.0141851	5.48727	1.57268
2008	Shin Kong Bank		6.42649	0	0	0	19.818	1.87	0.0141407	5.09451	1.40593
2009	Shin Kong Bank		6.42162	0	0	0	19.8628	1.42	0.0138782	5.26371	1.49276
2010	Shin Kong Bank		6.44572	0.0126219	0	0	19.9679	0.59	0.0147042	5.2178	1.75044
2011	Shin Kong Bank		6.46925	0.018256	0	0	20.1458	0.84	0.0167226	4.91076	1.67322
2012	Shin Kong Bank		6.47851	0.028867	0	0	20.2673	0.46	0.0181332	4.97952	1.91378
2013	Shin Kong Bank		6.49527	0.0396758	0	0	20.3569	0.42	0.0186598	5.28381	1.90644
2014	Shin Kong Bank		6.49979	0.0274527	0	0	20.4487	0.26	0.0187713	5.4394	2.10277
2015	Shin Kong Bank		6.48158	0.0177575	0	0	20.4855	0.19	0.0182174	5.8066	1.98369
2016	Shin Kong Bank		6.44572	0.0262544	0	0	20.4779	0.26	0.0175857	6.28816	1.84832
2017	Shin Kong Bank		6.43455	0.0301036	1	0	20.5156	0.24	0.0173042	6.46013	1.87116
2018	Shin Kong Bank		6.42972	0.0310941	1	0	20.5852	0.23	0.0177685	6.83461	1.91925
2019	Shin Kong Bank		6.14633	0.0342453	1	0	20.6612	0.2	0.0181594	6.92901	1.93074
2020	Shin Kong Bank		6.16961	0.0342009	1	0	20.7627	0.19	0.0185409	6.69991	1.85906
2007	TaiperStar Bank		3.68888	0.00540511	0	0	17.5346	1.23	0.00151191	10.5039	1.32637
2008	TaiperStar Bank		4.09434	0.00348371	0	0	17.5362	1.04	0.00144374	9.91903	1.1421
2009	TaiperStar Bank		4.38203	0.00300648	0	0	17.5225	0.42	0.00133652	10.165	1.13305
2010	TaiperStar Bank		4.44265	0.00127594	0	0	17.6677	0.14	0.00147402	10.117	1.63745
2011	TaiperStar Bank		4.46591	0.000963609	0	0	17.8121	0.07	0.00162099	8.77158	1.52821
2012	TaiperStar Bank		4.33073	0.00210715	0	0	17.8993	0.17	0.00169861	7.91975	1.23212
2013	TaiperStar Bank		4.29046	0.00364592	0	0	18.0337	0.25	0.00182797	6.98498	1.29247
2014	TaiperStar Bank		4.15888	0.00298148	0	0	18.1464	0.14	0.00187763	6.74074	1.35419
2015	TaiperStar Bank		4.17439	0.00421623	0	0	18.172	0.14	0.00180202	6.58327	1.25914
2016	TaiperStar Bank		4.12713	0.00588496	0	0	18.1961	0.22	0.00179562	6.48727	1.36577
2017	TaiperStar Bank		3.71357	0.00636094	0	0	18.2833	0.14	0.00185649	6.05077	1.32679
2018	TaiperStar Bank		3.7612	0.00997758	0	0	18.28	0.3	0.00177211	6.18484	1.2532
2019	TaiperStar Bank		3.73767	0.00692625	0	0	18.3437	0.17	0.001789	5.99943	1.27928
2020	TaiperStar Bank		3.68888	0.00495842	0	0	18.3089	0.14	0.00159391	6.25783	1.27143
2007	Chang Hua Bank		6.41346	0	0	0	20.9944	1.79	0.0480972	6.23804	2.6715
2008	Chang Hua Bank		6.43935	0	0	0	21.0575	1.67	0.0488362	5.77063	2.17208
2009	Chang Hua Bank		6.44095	0	0	0	21.1121	1.23	0.0484095	5.49148	1.94433
2010	Chang Hua Bank		6.46925	0	0	0	21.1307	0.54	0.0470392	5.76091	2.24467
2011	Chang Hua Bank		6.49375	0	0	0	21.1864	0.37	0.0427736	6.02082	2.07456
2012	Chang Hua Bank		6.51767	0.00621161	0	0	21.2019	0.33	0.0461708	6.49982	1.66093
2013	Chang Hua Bank		6.51915	0.00583421	0	0	21.2539	0.32	0.0457597	6.61174	1.73724
2014	Chang Hua Bank		6.50728	0.0318513	0	1	21.3198	0.22	0.00288883	6.5666	1.77654
2015	Chang Hua Bank		6.49828	0.0321086	0	1	21.3684	0.21	0.0440483	6.7921	1.90261
2016	Chang Hua Bank		6.4892	0.026823	0	1	21.419	0.25	0.04507	6.85851	1.96413
2017	Chang Hua Bank		6.48311	0.0275689	1	1	21.4344	0.3	0.0433679	7.11833	1.94653
2018	Chang Hua Bank		6.48616	0.0451603	1	1	21.4565	0.32	0.0424656	7.52045	2.04436
2019	Chang Hua Bank		6.47543	0.0438845	1	1	21.482	0.34	0.0412645	7.59664	1.95342
2020	Chang Hua Bank		6.46925	0.0425231	1	1	21.562	0.38	0.0412336	7.13456	1.68933
